# Supplementary material for: Variants of IL6, IL10, FCN2, RNASE3, IL12B and IL17B loci are associated with Schistosoma mansoni worm burden in the Albert Nile region of Uganda
Source: PLoS Negl Trop Dis. 2023 Nov 30;17(11):e0011796. doi: 10.1371/journal.pntd.0011796 (PMC10715658; doi:10.1371/journal.pntd.0011796)
Supplement: S1 Table — (XLSX) [file pntd.0011796.s001.xlsx]

## Sheet: S1 Table
Supplementary table 1: SNP and Individual quality control filters of whole genome data
Filter	Filter Parameter	Samples	SNPs
None	-	326	2271503
Missing indv mind	missing individuals > 0.025	321	2271503
Missing genotypes geno	missing genotypes > 0.05	321	2235138
Hardy Weinberg hwe	hwe p value < 0.001	321	2229363
Sex Check	--check-sex	306	2229363
Close Relatives and duplicates	pihat > 0.2	306	2229363
Extreme Heterozygozity	heterozygosity < 0.256	306	2229363
Minor Allele Freq maf	MAF < 0.05	306	1562811
PCA outliers	9 outliers removed	297	1562811
