# Supplementary material for: Variants of IL6, IL10, FCN2, RNASE3, IL12B and IL17B loci are associated with Schistosoma mansoni worm burden in the Albert Nile region of Uganda
Source: PLoS Negl Trop Dis. 2023 Nov 30;17(11):e0011796. doi: 10.1371/journal.pntd.0011796 (PMC10715658; doi:10.1371/journal.pntd.0011796)
Supplement: S2 Table — (XLSX) [file pntd.0011796.s002.xlsx]

## Sheet: S2 Table
ChrSNP	SNPstart	SNPend	rsID	allele	N	Beta	L95	U95	p-value	Chr_cand	Start_cand	End_cand	Gene	OR	LCL	UCL
7	22768219	22768219	snp-known1524107	A	290	-0.8513	-1.334	-0.3686	0.0006392	7	22665503	22871621	IL6	0.42686	0.263421	0.691702
7	22768249	22768249	rs2066992	A	290	-0.8513	-1.334	-0.3686	0.0006392	7	22665503	22871621	IL6	0.42686	0.263421	0.691702
7	22772260	22772260	kgp5213503	A	289	-0.8473	-1.331	-0.3637	0.000692	7	22665503	22871621	IL6	0.428571	0.264213	0.6951
7	22683622	22683622	rs7793163	G	290	0.6951	0.2968	1.093	0.000726	7	22665503	22871621	IL6	2.00391	1.34555	2.98321
9	137784813	137784813	kgp2203394	A	290	-1.06	-1.681	-0.4383	0.0009508	9	137672654	137879924	FCN2	0.346456	0.186188	0.645132
7	22766246	22766246	rs1800796	G	290	-0.7732	-1.235	-0.3111	0.00118	7	22665503	22871621	IL6	0.461534	0.290835	0.732641
7	22757843	22757843	kgp5881278	G	290	-0.7326	-1.193	-0.2728	0.001996	7	22665503	22871621	IL6	0.480658	0.30331	0.761245
7	22705474	22705474	rs6962836	G	290	0.5758	0.2135	0.9381	0.002044	7	22665503	22871621	IL6	1.77855	1.238	2.55512
4	123511012	123511012	kgp513476	C	290	0.5795	0.2068	0.9521	0.002544	4	123433783	123642224	IL21	1.78515	1.22974	2.59115
4	123511012	123511012	kgp513476	C	290	0.5795	0.2068	0.9521	0.002544	4	123440138	123710311	IL21-AS1	1.78515	1.22974	2.59115
5	148828117	148828117	kgp708159	A	290	-1.042	-1.719	-0.3651	0.002806	5	148650887	148883765	IL17B	0.352748	0.179245	0.694127
5	148828417	148828417	kgp4348707	G	290	-1.042	-1.719	-0.3651	0.002806	5	148650887	148883765	IL17B	0.352748	0.179245	0.694127
7	22756046	22756046	kgp1880927	G	290	0.529	0.1743	0.8838	0.003774	7	22665503	22871621	IL6	1.69723	1.19041	2.42008
14	23810812	23810812	h3a_37_14_23810812_G_A	A	290	-11.66	-19.72	-3.597	0.004949	14	23742018	23945612	IL25	8.6323e-06	2.72717e-09	0.0274058
14	23824536	23824536	rs10162489	G	290	-11.66	-19.72	-3.597	0.004949	14	23742018	23945612	IL25	8.6323e-06	2.72717e-09	0.0274058
19	41833167	41833167	rs10417924	A	290	-11.66	-19.72	-3.597	0.004949	19	41707492	41959816	TGFB1	8.6323e-06	2.72717e-09	0.0274058
7	22669357	22669357	rs7797706	A	290	0.5398	0.1572	0.9223	0.006087	7	22665503	22871621	IL6	1.71566	1.17023	2.51507
4	123612510	123612510	kgp20771565	G	290	-2.329	-4.006	-0.6519	0.00693	4	123433783	123642224	IL21	0.0973931	0.0182061	0.521055
4	123612510	123612510	kgp20771565	G	290	-2.329	-4.006	-0.6519	0.00693	4	123440138	123710311	IL21-AS1	0.0973931	0.0182061	0.521055
7	22706123	22706123	kgp1088741	A	290	0.6292	0.1759	1.083	0.006952	7	22665503	22871621	IL6	1.87611	1.19232	2.95353
19	41826082	41826082	kgp21340467	A	290	-0.9587	-1.651	-0.2664	0.007088	19	41707492	41959816	TGFB1	0.383391	0.191858	0.766133
9	137733937	137733937	kgp4688524	C	290	0.7043	0.1902	1.218	0.007717	9	137672654	137879924	FCN2	2.02243	1.20949	3.38042
17	27403971	27403971	rs8069945	C	290	-0.476	-0.8259	-0.126	0.008166	17	27300537	27518537	TIAF1	0.621263	0.437841	0.881615
5	148779127	148779127	rs10054004	A	290	0.4679	0.1208	0.8151	0.008739	5	148650887	148883765	IL17B	1.59664	1.1284	2.2594
7	22755807	22755807	kgp7327284	G	290	-0.5924	-1.033	-0.1517	0.008933	7	22665503	22871621	IL6	0.552998	0.355938	0.859246
19	41847860	41847860	rs1800472	A	290	-10.45	-18.23	-2.667	0.009	19	41707492	41959816	TGFB1	2.89483e-05	1.21007e-08	0.0694603
4	123507914	123507914	rs11098666	A	289	0.7668	0.1949	1.339	0.0091	4	123433783	123642224	IL21	2.15287	1.21519	3.81523
4	123507914	123507914	rs11098666	A	289	0.7668	0.1949	1.339	0.0091	4	123440138	123710311	IL21-AS1	2.15287	1.21519	3.81523
7	22757341	22757341	kgp6021452	G	290	-0.5789	-1.014	-0.1437	0.009661	7	22665503	22871621	IL6	0.560515	0.362765	0.866148
5	131867702	131867702	kgp10453163	G	290	-0.6185	-1.085	-0.1523	0.00985	5	131777136	131992530	IL5	0.538752	0.337902	0.858731
7	22757089	22757089	rs6461662	G	290	-0.5861	-1.029	-0.1433	0.01001	7	22665503	22871621	IL6	0.556493	0.357364	0.866494
22	17611515	17611515	rs5748883	G	289	1.084	0.259	1.908	0.01057	22	17465844	17696583	IL17RA	2.95648	1.29563	6.7396
17	27422053	27422053	rs2320786	G	290	-0.4565	-0.8061	-0.1069	0.01106	17	27300537	27518537	TIAF1	0.633497	0.446596	0.898616
17	27423226	27423226	kgp12546037	G	290	-0.4565	-0.8061	-0.1069	0.01106	17	27300537	27518537	TIAF1	0.633497	0.446596	0.898616
5	148787469	148787469	kgp4903040	A	290	-0.9337	-1.655	-0.2124	0.01176	5	148650887	148883765	IL17B	0.393097	0.191092	0.808641
12	68451432	68451432	kgp5329310	C	290	-0.5377	-0.9532	-0.1222	0.01178	12	68448548	68653527	IFNG	0.58409	0.385505	0.884971
19	41792574	41792574	h3a_37_19_41792574_T_C	G	290	-0.8754	-1.553	-0.1982	0.01187	19	41707492	41959816	TGFB1	0.416695	0.211612	0.820206
7	22704626	22704626	snp-known57375391	G	290	0.4549	0.1029	0.8069	0.0119	7	22665503	22871621	IL6	1.57602	1.10838	2.24095
2	3717382	3717382	snp-known115657347	A	284	-0.8917	-1.584	-0.1993	0.01221	2	3542426	3792048	COLEC11	0.409958	0.205153	0.819304
7	22666974	22666974	snp-known66626229	G	290	0.6218	0.1384	1.105	0.0123	7	22665503	22871621	IL6	1.86228	1.14843	3.01922
7	22712877	22712877	rs2905325	G	290	-0.5189	-0.9231	-0.1146	0.01249	7	22665503	22871621	IL6	0.595175	0.397286	0.891723
5	148828478	148828478	rs353241	G	290	-0.456	-0.8141	-0.09803	0.01316	5	148650887	148883765	IL17B	0.633814	0.443038	0.906622
9	136137106	136137106	rs687289	A	288	-0.4575	-0.817	-0.09797	0.01325	9	136025788	136250617	ABO	0.632864	0.441755	0.906676
5	158853773	158853773	rs10057921	G	290	1.182	0.251	2.114	0.01347	5	158641791	158857895	IL12B	3.26089	1.28531	8.2813
7	22696653	22696653	kgp9731869	A	290	-0.445	-0.7961	-0.09394	0.0136	7	22665503	22871621	IL6	0.640824	0.451085	0.910337
7	22749157	22749157	rs6949149	A	290	-0.5655	-1.016	-0.1148	0.01458	7	22665503	22871621	IL6	0.568076	0.36204	0.891544
19	41845872	41845872	kgp3953672	G	290	-0.5712	-1.028	-0.1146	0.01486	19	41707492	41959816	TGFB1	0.564847	0.357722	0.891723
9	137687165	137687165	snp-known75815945	G	290	-0.8047	-1.452	-0.1571	0.01554	9	137672654	137879924	FCN2	0.447222	0.234102	0.854619
9	137707834	137707834	rs3827848	A	290	0.6595	0.1273	1.192	0.01582	9	137672654	137879924	FCN2	1.93383	1.13576	3.29366
7	22758082	22758082	rs7801617	A	290	0.4154	0.07619	0.7545	0.01709	7	22665503	22871621	IL6	1.51498	1.07917	2.12655
7	22678637	22678637	h3a_37_7_22678637_G_A	A	290	-0.4388	-0.7986	-0.07906	0.01753	7	22665503	22871621	IL6	0.64481	0.449958	0.923984
2	204818484	204818484	kgp14674836	G	290	-0.7049	-1.284	-0.126	0.01771	2	204632509	204838683	CTLA4	0.494158	0.276927	0.881615
22	17579013	17579013	kgp11561708	C	290	-0.5546	-1.01	-0.09868	0.01783	22	17465844	17696583	IL17RA	0.574302	0.364219	0.906033
1	206905507	206905507	kgp15821495	G	289	-3.427	-6.244	-0.6094	0.01785	1	206840947	207045839	IL10	0.0324842	0.00194207	0.543677
22	17469026	17469026	rs5992604	A	290	0.4595	0.08078	0.8382	0.01812	22	17465844	17696583	IL17RA	1.58328	1.08413	2.3122
2	113467799	113467799	kgp14431133	A	290	0.6619	0.1161	1.208	0.01818	2	113431492	113642167	IL1A	1.93847	1.12311	3.34678
9	136043270	136043270	rs7022409	G	290	-0.4117	-0.7549	-0.06857	0.01944	9	136025788	136250617	ABO	0.662523	0.470058	0.933728
22	17574341	17574341	kgp4565186	G	290	0.4506	0.07481	0.8263	0.01951	22	17465844	17696583	IL17RA	1.56925	1.07768	2.28485
22	17489577	17489577	rs7291404	A	290	0.5962	0.09843	1.094	0.01965	22	17465844	17696583	IL17RA	1.81521	1.10344	2.98619
14	23825713	23825713	h3a_37_14_23825713_G_A	G	290	-0.6407	-1.177	-0.1044	0.01995	14	23742018	23945612	IL25	0.526923	0.308202	0.900865
12	68631340	68631340	rs741346	A	290	-0.4436	-0.8153	-0.07194	0.02007	12	68448548	68653527	IFNG	0.641722	0.442507	0.930587
9	136198906	136198906	kgp18656557	A	290	-1.945	-3.582	-0.3081	0.02063	9	136025788	136250617	ABO	0.142987	0.02782	0.734842
17	27434393	27434393	rs2279956	A	290	-0.464	-0.8547	-0.07343	0.02065	17	27300537	27518537	TIAF1	0.628764	0.425411	0.929201
14	21279428	21279428	kgp9436527	A	290	-0.423	-0.7794	-0.06671	0.02074	14	21259558	21460507	RNASE3	0.655079	0.458681	0.935466
22	17682294	17682294	rs1076106	C	290	0.7534	0.1178	1.389	0.02093	22	17465844	17696583	IL17RA	2.12421	1.12502	4.01084
14	21279428	21279428	rs12897906	A	289	-0.4234	-0.7813	-0.06561	0.02115	14	21259558	21460507	RNASE3	0.654817	0.45781	0.936496
1	154380784	154380784	seq-rs11265610	G	290	-0.4791	-0.8847	-0.07341	0.02141	1	154277669	154541926	IL6R	0.619341	0.412838	0.92922
7	22719753	22719753	kgp8301405	A	280	-0.5015	-0.9265	-0.07659	0.02152	7	22665503	22871621	IL6	0.605622	0.395937	0.92627
2	204824355	204824355	snp-known73058105	G	288	-0.6786	-1.255	-0.1017	0.02192	2	204632509	204838683	CTLA4	0.507327	0.285076	0.903301
2	113452215	113452215	h3a_37_2_113452215_G_A	A	290	-0.6206	-1.15	-0.09081	0.02248	2	113431492	113642167	IL1A	0.537622	0.316637	0.913191
12	68619922	68619922	h3a-req-rs11570979_ver2	G	290	0.9634	0.1372	1.79	0.02309	12	68448548	68653527	IFNG	2.62059	1.14706	5.98945
1	154395212	154395212	seq-rs4133213	A	287	-0.5638	-1.048	-0.07927	0.02339	1	154277669	154541926	IL6R	0.569043	0.350638	0.92379
2	3633220	3633220	kgp11135135	G	285	0.6435	0.09003	1.197	0.0235	2	3542426	3792048	COLEC11	1.90313	1.09421	3.31017
7	22706842	22706842	kgp8202191	C	290	-0.4992	-0.9295	-0.0689	0.02379	7	22665503	22871621	IL6	0.607016	0.394751	0.93342
12	57390292	57390292	h3a_37_12_57390292_G_A	A	290	1.693	0.2312	3.156	0.02403	12	57389191	57625922	STAT6	5.43576	1.26011	23.4765
19	41913431	41913431	rs11670757	A	290	0.4117	0.05522	0.7681	0.02442	19	41707492	41959816	TGFB1	1.50938	1.05677	2.15567
19	41939297	41939297	snp-known1043413	G	289	0.4135	0.05483	0.7722	0.02468	19	41707492	41959816	TGFB1	1.5121	1.05636	2.16452
6	51988608	51988608	kgp16985985	A	290	3.058	0.4038	5.711	0.02476	6	51951185	52155436	IL17A	21.2849	1.4975	302.173
6	52000101	52000101	kgp16938650	G	290	3.058	0.4038	5.711	0.02476	6	51951185	52155436	IL17A	21.2849	1.4975	302.173
7	22717408	22717408	h3a_37_7_22717408_C_T	G	289	-0.453	-0.8483	-0.05777	0.02552	7	22665503	22871621	IL6	0.635718	0.428142	0.943867
12	68627142	68627142	kgp8471436	G	289	-0.4302	-0.8056	-0.05481	0.02553	12	68448548	68653527	IFNG	0.650379	0.44682	0.946665
5	131983426	131983426	snp-known7700346	G	289	0.4188	0.05324	0.7844	0.02558	5	131777136	131992530	IL5	1.52014	1.05468	2.19109
5	131983426	131983426	snp-known7700346	G	289	0.4188	0.05324	0.7844	0.02558	5	131891955	132096802	IL13	1.52014	1.05468	2.19109
5	131983426	131983426	snp-known7700346	G	289	0.4188	0.05324	0.7844	0.02558	5	131909678	132118368	IL4	1.52014	1.05468	2.19109
14	21318391	21318391	kgp7706238	A	290	0.4297	0.05457	0.8048	0.0256	14	21259558	21460507	RNASE3	1.5368	1.05609	2.23625
4	123460115	123460115	snp-known72669165	G	290	0.8021	0.09986	1.504	0.02602	4	123433783	123642224	IL21	2.23022	1.10502	4.49965
4	123460115	123460115	snp-known72669165	G	290	0.8021	0.09986	1.504	0.02602	4	123440138	123710311	IL21-AS1	2.23022	1.10502	4.49965
5	131989136	131989136	snp-known3091307	A	290	0.4615	0.05512	0.8679	0.02688	5	131777136	131992530	IL5	1.58645	1.05667	2.3819
5	131989136	131989136	snp-known3091307	A	290	0.4615	0.05512	0.8679	0.02688	5	131891955	132096802	IL13	1.58645	1.05667	2.3819
5	131989136	131989136	snp-known3091307	A	290	0.4615	0.05512	0.8679	0.02688	5	131909678	132118368	IL4	1.58645	1.05667	2.3819
12	56667604	56667604	kgp11550511	G	290	-1.079	-2.031	-0.1263	0.02729	12	56632663	56834193	IL23A	0.339935	0.131204	0.88135
6	52008933	52008933	kgp2164843	A	290	-0.3897	-0.7349	-0.04442	0.02782	6	51951185	52155436	IL17A	0.67726	0.479553	0.956552
6	52008933	52008933	kgp2164843	A	290	-0.3897	-0.7349	-0.04442	0.02782	6	52001479	52209335	IL17F	0.67726	0.479553	0.956552
2	113650021	113650021	snp-known75617026	A	290	-0.9167	-1.729	-0.1044	0.02785	2	113487328	113694480	IL1B	0.399836	0.177462	0.900865
12	68464082	68464082	rs7316826	A	290	-0.4799	-0.9079	-0.05199	0.02882	12	68448548	68653527	IFNG	0.618845	0.40337	0.949338
19	41945904	41945904	h3a_37_19_41945904_G_C	C	290	0.3995	0.04151	0.7575	0.02962	19	41707492	41959816	TGFB1	1.49108	1.04238	2.13294
5	158706472	158706472	h3a_37_5_158706472_C_T	A	290	-1.316	-2.496	-0.1352	0.02981	5	158641791	158857895	IL12B	0.268206	0.082414	0.873541
14	21318868	21318868	kgp665197	A	290	-0.5132	-0.974	-0.05239	0.02994	14	21259558	21460507	RNASE3	0.598577	0.37757	0.948959
19	41740639	41740639	kgp11377537	G	290	-0.6516	-1.237	-0.06642	0.02997	19	41707492	41959816	TGFB1	0.521211	0.290254	0.935738
5	158857697	158857697	kgp22456960	A	290	-1.553	-2.949	-0.1564	0.03019	5	158641791	158857895	IL12B	0.211612	0.0523921	0.855217
5	148826809	148826809	kgp541618	T	290	-0.3885	-0.7402	-0.03684	0.03127	5	148650887	148883765	IL17B	0.678073	0.477019	0.96383
12	68598832	68598832	h3a-req-rs11571054_ver1	A	290	-0.4613	-0.8789	-0.04368	0.0313	12	68448548	68653527	IFNG	0.630464	0.415239	0.95726
12	68598832	68598832	h3a-req-rs11571054_ver2	A	290	-0.4613	-0.8789	-0.04368	0.0313	12	68448548	68653527	IFNG	0.630464	0.415239	0.95726
5	131864506	131864506	rs2079103	C	290	-0.426	-0.8121	-0.03983	0.03152	5	131777136	131992530	IL5	0.653116	0.443925	0.960953
19	41748753	41748753	rs2304234	A	284	0.3914	0.0353	0.7476	0.03216	19	41707492	41959816	TGFB1	1.47905	1.03593	2.11193
5	131965179	131965179	rs3798134	G	290	0.4082	0.03676	0.7796	0.03216	5	131777136	131992530	IL5	1.50411	1.03744	2.1806
5	131965179	131965179	rs3798134	G	290	0.4082	0.03676	0.7796	0.03216	5	131891955	132096802	IL13	1.50411	1.03744	2.1806
5	131965179	131965179	rs3798134	G	290	0.4082	0.03676	0.7796	0.03216	5	131909678	132118368	IL4	1.50411	1.03744	2.1806
17	27508477	27508477	snp-known60886130	A	290	0.4255	0.03761	0.8135	0.03247	17	27300537	27518537	TIAF1	1.53036	1.03833	2.25579
2	3703531	3703531	kgp4297294	A	287	-1.047	-2.003	-0.09007	0.03293	2	3542426	3792048	COLEC11	0.350989	0.13493	0.913867
5	148868169	148868169	kgp3280484	A	290	-0.3964	-0.7603	-0.03263	0.03363	5	148650887	148883765	IL17B	0.672738	0.467526	0.967897
2	3633917	3633917	rs11684944	A	290	-0.4763	-0.9139	-0.03879	0.0338	2	3542426	3792048	COLEC11	0.621077	0.400957	0.961953
5	148794513	148794513	snp-known79164663	A	290	2.003	0.1618	3.844	0.03392	5	148650887	148883765	IL17B	7.41126	1.17563	46.7119
4	123611582	123611582	kgp6418948	A	290	-0.4455	-0.8556	-0.03548	0.03414	4	123433783	123642224	IL21	0.640504	0.425028	0.965142
4	123611582	123611582	kgp6418948	A	290	-0.4455	-0.8556	-0.03548	0.03414	4	123440138	123710311	IL21-AS1	0.640504	0.425028	0.965142
5	131862569	131862569	kgp22080296	A	290	-0.7202	-1.383	-0.05707	0.03422	5	131777136	131992530	IL5	0.486655	0.250825	0.944528
6	52067304	52067304	kgp17074576	A	290	3.157	0.2491	6.064	0.03428	6	51951185	52155436	IL17A	23.5	1.28287	430.092
6	52067304	52067304	kgp17074576	A	290	3.157	0.2491	6.064	0.03428	6	52001479	52209335	IL17F	23.5	1.28287	430.092
6	52074831	52074831	kgp17303317	A	290	3.157	0.2491	6.064	0.03428	6	51951185	52155436	IL17A	23.5	1.28287	430.092
6	52074831	52074831	kgp17303317	A	290	3.157	0.2491	6.064	0.03428	6	52001479	52209335	IL17F	23.5	1.28287	430.092
2	113639584	113639584	kgp9647603	G	290	-0.8316	-1.598	-0.06556	0.0343	2	113431492	113642167	IL1A	0.435352	0.202301	0.936543
2	113639584	113639584	kgp9647603	G	290	-0.8316	-1.598	-0.06556	0.0343	2	113487328	113694480	IL1B	0.435352	0.202301	0.936543
17	27472243	27472243	rs12452739	A	290	-4.362	-8.386	-0.3379	0.03456	17	27300537	27518537	TIAF1	0.0127529	0.000228038	0.713267
5	148853051	148853051	kgp12274225	A	290	0.497	0.03815	0.9559	0.0347	5	148650887	148883765	IL17B	1.64378	1.03889	2.60101
1	154462195	154462195	kgp1180323	A	290	0.7064	0.05405	1.359	0.03475	1	154277669	154541926	IL6R	2.02668	1.05554	3.8923
9	137746624	137746624	kgp6857442	A	290	-0.5327	-1.025	-0.04029	0.03492	9	137672654	137879924	FCN2	0.587018	0.358796	0.960511
1	154407713	154407713	snp-known7521458	G	289	-0.756	-1.456	-0.05639	0.03513	1	154277669	154541926	IL6R	0.469541	0.233167	0.94517
5	131901225	131901225	rs2244012	A	290	0.432	0.0308	0.8333	0.03578	5	131777136	131992530	IL5	1.54034	1.03128	2.3009
5	131901225	131901225	rs2244012	A	290	0.432	0.0308	0.8333	0.03578	5	131891955	132096802	IL13	1.54034	1.03128	2.3009
22	17679549	17679549	kgp8377600	C	289	1.102	0.07774	2.126	0.03592	22	17465844	17696583	IL17RA	3.01018	1.08084	8.38127
1	154411419	154411419	h3a_37_1_154411419_A_C	C	290	-0.7512	-1.449	-0.05289	0.03595	1	154277669	154541926	IL6R	0.4718	0.234805	0.948484
7	22696603	22696603	kgp13275083	A	290	0.7035	0.04843	1.359	0.03626	7	22665503	22871621	IL6	2.02081	1.04962	3.8923
17	27471598	27471598	rs7210510	G	290	-0.3938	-0.7612	-0.02643	0.03661	17	27300537	27518537	TIAF1	0.674489	0.467106	0.973916
22	17682165	17682165	rs1076105	A	290	-0.8103	-1.567	-0.05329	0.03687	22	17465844	17696583	IL17RA	0.444725	0.20867	0.948105
2	113521157	113521157	h3a_37_2_113521157_C_G	C	290	-0.5426	-1.05	-0.03561	0.0369	2	113431492	113642167	IL1A	0.581235	0.349938	0.965017
2	113521157	113521157	h3a_37_2_113521157_C_G	C	290	-0.5426	-1.05	-0.03561	0.0369	2	113487328	113694480	IL1B	0.581235	0.349938	0.965017
22	17492452	17492452	rs917838	G	290	-0.4248	-0.8221	-0.02747	0.03709	22	17465844	17696583	IL17RA	0.653901	0.439508	0.972904
5	158818745	158818745	snp-known6556416	A	290	-0.6535	-1.265	-0.04197	0.03718	5	158641791	158857895	IL12B	0.520222	0.282239	0.958899
7	22679195	22679195	snp-known114743813	C	290	0.6931	0.04308	1.343	0.0376	7	22665503	22871621	IL6	1.99991	1.04402	3.83052
5	131973663	131973663	kgp11691809	A	290	0.4218	0.02338	0.8202	0.03897	5	131777136	131992530	IL5	1.5247	1.02366	2.27095
5	131973663	131973663	kgp11691809	A	290	0.4218	0.02338	0.8202	0.03897	5	131891955	132096802	IL13	1.5247	1.02366	2.27095
5	131973663	131973663	kgp11691809	A	290	0.4218	0.02338	0.8202	0.03897	5	131909678	132118368	IL4	1.5247	1.02366	2.27095
9	136080888	136080888	h3a_37_9_136080888_C_T	A	289	1.246	0.06583	2.426	0.03951	9	136025788	136250617	ABO	3.47641	1.06805	11.3135
14	23824114	23824114	rs7142405	G	290	-0.5101	-0.9936	-0.02663	0.03963	14	23742018	23945612	IL25	0.600436	0.370241	0.973721
14	23780222	23780222	rs10149339	G	290	0.4221	0.02194	0.8223	0.03968	14	23742018	23945612	IL25	1.52516	1.02218	2.27573
22	17614011	17614011	rs5747004	A	290	1.618	0.08174	3.154	0.03998	22	17465844	17696583	IL17RA	5.04299	1.08517	23.4296
12	68649314	68649314	seq-rs142458032	G	290	-1.734	-3.381	-0.08713	0.04004	12	68448548	68653527	IFNG	0.176577	0.0340134	0.916558
9	137734809	137734809	snp-known73664168	A	289	0.7653	0.03829	1.492	0.04009	9	137672654	137879924	FCN2	2.14964	1.03903	4.44598
1	154485410	154485410	kgp15825055	G	290	-0.7247	-1.414	-0.03568	0.04025	1	154277669	154541926	IL6R	0.48447	0.243169	0.964949
1	154519388	154519388	kgp15671209	A	290	-0.7247	-1.414	-0.03568	0.04025	1	154277669	154541926	IL6R	0.48447	0.243169	0.964949
2	3767991	3767991	rs7558456	A	290	0.3701	0.01748	0.7228	0.04067	2	3542426	3792048	COLEC11	1.44788	1.01763	2.06019
9	136031346	136031346	rs2073927	A	282	-0.4322	-0.8442	-0.02016	0.04082	9	136025788	136250617	ABO	0.64908	0.429901	0.980042
14	23908132	23908132	snp-known59432621	A	290	1.118	0.05097	2.186	0.04101	14	23742018	23945612	IL25	3.05873	1.05229	8.89954
9	136095414	136095414	snp-known7041406	T	290	1.187	0.05197	2.323	0.04139	9	136025788	136250617	ABO	3.27723	1.05334	10.2062
1	154531812	154531812	h3a_37_1_154531812_C_T	A	290	-0.7052	-1.383	-0.02786	0.0423	1	154277669	154541926	IL6R	0.49401	0.250825	0.972525
12	57516933	57516933	rs17119494	A	290	-3.909	-7.665	-0.1537	0.04234	12	57389191	57625922	STAT6	0.0200606	0.000468957	0.857529
17	27395890	27395890	rs1472081	A	290	0.3546	0.01379	0.6955	0.04243	17	27300537	27518537	TIAF1	1.42561	1.01389	2.00471
14	21272723	21272723	kgp260168	A	290	-0.3816	-0.7485	-0.01473	0.04249	14	21259558	21460507	RNASE3	0.682768	0.473076	0.985378
19	41770231	41770231	kgp3199305	T	290	-0.3697	-0.7259	-0.01358	0.04289	19	41707492	41959816	TGFB1	0.690942	0.483889	0.986512
12	68602578	68602578	h3a-req-rs11571042_ver1	A	290	0.4666	0.01681	0.9163	0.04304	12	68448548	68653527	IFNG	1.59456	1.01695	2.50002
12	68602578	68602578	h3a-req-rs11571042_ver2	A	290	0.4666	0.01681	0.9163	0.04304	12	68448548	68653527	IFNG	1.59456	1.01695	2.50002
5	158655841	158655841	h3a_37_5_158655841_A_G	A	290	-0.6222	-1.222	-0.02236	0.04306	5	158641791	158857895	IL12B	0.536762	0.29464	0.977888
9	137736071	137736071	kgp18467774	A	290	0.591	0.021	1.161	0.04315	9	137672654	137879924	FCN2	1.80579	1.02122	3.19312
19	41806918	41806918	h3a_37_19_41806918_C_T	A	290	-0.3824	-0.752	-0.01284	0.04357	19	41707492	41959816	TGFB1	0.682222	0.471423	0.987242
19	41810644	41810644	rs7245398	G	281	-0.3902	-0.7673	-0.01306	0.04363	19	41707492	41959816	TGFB1	0.676921	0.464265	0.987025
5	148711219	148711219	kgp1939543	A	290	0.4784	0.01532	0.9416	0.04391	5	148650887	148883765	IL17B	1.61349	1.01544	2.56408
2	3759928	3759928	kgp12500851	G	290	0.4548	0.01349	0.8961	0.04442	2	3542426	3792048	COLEC11	1.57586	1.01358	2.45003
4	123601697	123601697	rs6836610	G	290	-0.7231	-1.425	-0.02079	0.04462	4	123433783	123642224	IL21	0.485246	0.240508	0.979425
4	123601697	123601697	rs6836610	G	290	-0.7231	-1.425	-0.02079	0.04462	4	123440138	123710311	IL21-AS1	0.485246	0.240508	0.979425
22	17467411	17467411	rs4819934	A	290	-0.5334	-1.052	-0.01461	0.04491	22	17465844	17696583	IL17RA	0.586607	0.349239	0.985496
5	158847071	158847071	kgp11555635	G	290	-0.3937	-0.7771	-0.01038	0.04514	5	158641791	158857895	IL12B	0.674556	0.459737	0.989674
22	17489958	17489958	snp-known66620057	A	288	-0.4987	-0.9845	-0.01284	0.04528	22	17465844	17696583	IL17RA	0.60732	0.373626	0.987242
2	113452992	113452992	kgp6392062	A	279	-0.5504	-1.087	-0.0138	0.04547	2	113431492	113642167	IL1A	0.576719	0.337227	0.986295
9	137801416	137801416	rs2989735	A	290	-0.3606	-0.7126	-0.008557	0.04572	9	137672654	137879924	FCN2	0.697258	0.490368	0.99148
1	154380486	154380486	seq-rs6427641	A	290	0.3881	0.008749	0.7675	0.04598	1	154277669	154541926	IL6R	1.47418	1.00879	2.15437
5	131936008	131936008	kgp22379603	A	290	-0.4752	-0.9411	-0.009246	0.04666	5	131777136	131992530	IL5	0.621761	0.390198	0.990797
5	131936008	131936008	kgp22379603	A	290	-0.4752	-0.9411	-0.009246	0.04666	5	131891955	132096802	IL13	0.621761	0.390198	0.990797
5	131936008	131936008	kgp22379603	A	290	-0.4752	-0.9411	-0.009246	0.04666	5	131909678	132118368	IL4	0.621761	0.390198	0.990797
22	17668609	17668609	kgp15076840	A	290	1.117	0.02075	2.213	0.04686	22	17465844	17696583	IL17RA	3.05567	1.02097	9.1431
2	3697825	3697825	h3a_37_2_3697825_G_A	A	290	-0.7206	-1.429	-0.01227	0.0472	2	3542426	3792048	COLEC11	0.48646	0.239548	0.987805
14	23831177	23831177	kgp1270527	G	290	-0.5709	-1.132	-0.009703	0.04721	14	23742018	23945612	IL25	0.565017	0.322388	0.990344
12	56755058	56755058	rs4301822	A	290	-0.3586	-0.7119	-0.005279	0.04772	12	56632663	56834193	IL23A	0.698654	0.490711	0.994735
14	23796632	23796632	kgp11690535	A	290	0.4944	0.004558	0.9842	0.04896	14	23742018	23945612	IL25	1.63951	1.00457	2.67567
9	137688863	137688863	kgp10334323	A	289	0.4341	0.003966	0.8641	0.04898	9	137672654	137879924	FCN2	1.54357	1.00397	2.37287
2	204811761	204811761	kgp14510239	A	289	-2.354	-4.687	-0.0202	0.04911	2	204632509	204838683	CTLA4	0.0949884	0.00921429	0.980003
17	27464016	27464016	rs1388175	A	290	-0.3649	-0.7269	-0.002984	0.04919	17	27300537	27518537	TIAF1	0.694266	0.483405	0.99702
19	41890003	41890003	rs3745290	A	290	0.3556	0.002817	0.7083	0.04925	19	41707492	41959816	TGFB1	1.42704	1.00282	2.03054
19	41896665	41896665	kgp9738547	A	290	0.3556	0.002817	0.7083	0.04925	19	41707492	41959816	TGFB1	1.42704	1.00282	2.03054
12	57556236	57556236	kgp19116853	A	289	1.446	0.01046	2.881	0.04941	12	57389191	57625922	STAT6	4.2461	1.01051	17.8321
12	68641581	68641581	kgp19083034	G	290	0.922	0.005917	1.838	0.04959	12	68448548	68653527	IFNG	2.51431	1.00593	6.28396
7	22709906	22709906	kgp11521890	G	290	-0.4147	-0.8268	-0.00266	0.04959	7	22665503	22871621	IL6	0.660538	0.437447	0.997344
12	68606502	68606502	h3a-req-rs4913422_ver2	G	288	-0.3412	-0.6813	-0.001063	0.05036	12	68448548	68653527	IFNG	0.710917	0.505959	0.998938
12	68467170	68467170	kgp6703942	A	290	0.395	0.0009263	0.789	0.05052	12	68448548	68653527	IFNG	1.48438	1.00093	2.20119
14	23854324	23854324	kgp8266766	A	290	-0.4162	-0.8324	-3.396e-05	0.05105	14	23742018	23945612	IL25	0.659548	0.435004	0.999966
7	22759469	22759469	kgp2883063	G	290	-0.3273	-0.6546	2.336e-05	0.05108	7	22665503	22871621	IL6	0.720867	0.51965	1.00002
4	123705185	123705185	kgp20906744	G	290	0.9482	-0.001077	1.898	0.05133	4	123440138	123710311	IL21-AS1	2.58106	0.998924	6.67254
2	204769054	204769054	kgp622588	G	290	-0.3571	-0.7146	0.0004637	0.05136	2	204632509	204838683	CTLA4	0.699703	0.489388	1.00046
9	137738367	137738367	kgp10705749	A	290	-0.4706	-0.942	0.0007841	0.05145	9	137672654	137879924	FCN2	0.624627	0.389847	1.00078
5	131952222	131952222	snp-known6596086	A	290	0.4034	-0.0009387	0.8077	0.0516	5	131777136	131992530	IL5	1.49691	0.999062	2.24274
5	131952222	131952222	snp-known6596086	A	290	0.4034	-0.0009387	0.8077	0.0516	5	131891955	132096802	IL13	1.49691	0.999062	2.24274
5	131952222	131952222	snp-known6596086	A	290	0.4034	-0.0009387	0.8077	0.0516	5	131909678	132118368	IL4	1.49691	0.999062	2.24274
1	154471371	154471371	kgp11559406	G	287	0.6407	-0.002669	1.284	0.05204	1	154277669	154541926	IL6R	1.89781	0.997335	3.61106
9	136133743	136133743	rs514708	A	290	0.3833	-0.001852	0.7685	0.05218	9	136025788	136250617	ABO	1.46712	0.99815	2.15653
22	17492203	17492203	rs5994129	G	283	-0.398	-0.7986	0.002551	0.05258	22	17465844	17696583	IL17RA	0.671662	0.449958	1.00255
22	17593137	17593137	snp-known114538254	G	290	-0.6302	-1.266	0.005224	0.05299	22	17465844	17696583	IL17RA	0.532485	0.281957	1.00524
2	3749546	3749546	rs11682163	A	290	0.413	-0.004499	0.8305	0.0536	2	3542426	3792048	COLEC11	1.51135	0.995511	2.29447
1	154394966	154394966	rs12048950	G	283	0.478	-0.005845	0.9618	0.05394	1	154277669	154541926	IL6R	1.61285	0.994172	2.6164
14	23907401	23907401	kgp19730275	A	290	1.004	-0.01328	2.021	0.05415	14	23742018	23945612	IL25	2.72918	0.986808	7.54587
1	206982041	206982041	h3a_37_1_206982041_C_T	A	290	-0.917	-1.848	0.01383	0.05459	1	206840947	207045839	IL10	0.399716	0.157552	1.01393
2	204755309	204755309	snp-known1991416	G	290	-0.3534	-0.7122	0.005412	0.05464	2	204632509	204838683	CTLA4	0.702296	0.490564	1.00543
9	136030688	136030688	rs12350913	G	286	0.6889	-0.01157	1.389	0.05501	9	136025788	136250617	ABO	1.99152	0.988497	4.01084
12	68644780	68644780	kgp6778734	A	290	-0.4902	-0.989	0.008714	0.05522	12	68448548	68653527	IFNG	0.612504	0.371948	1.00875
9	137784268	137784268	rs10858290	G	286	-0.3826	-0.7726	0.007448	0.05564	9	137672654	137879924	FCN2	0.682086	0.461811	1.00748
2	204832438	204832438	rs1896286	A	290	0.4224	-0.008684	0.8534	0.05589	2	204632509	204838683	CTLA4	1.52562	0.991354	2.34762
2	204835376	204835376	kgp761420	A	290	0.4224	-0.008684	0.8534	0.05589	2	204632509	204838683	CTLA4	1.52562	0.991354	2.34762
14	21290602	21290602	snp-known76688118	C	290	0.4924	-0.01083	0.9957	0.05623	14	21259558	21460507	RNASE3	1.63624	0.989228	2.70662
7	22850333	22850333	rs1029741	G	290	0.3964	-0.009874	0.8027	0.05693	7	22665503	22871621	IL6	1.48646	0.990175	2.23156
5	148771413	148771413	kgp3166435	A	290	-0.6693	-1.355	0.01683	0.05698	5	148650887	148883765	IL17B	0.512067	0.257947	1.01697
5	131952405	131952405	rs17772565	A	290	0.6099	-0.01542	1.235	0.05702	5	131777136	131992530	IL5	1.84025	0.984698	3.43838
5	131952405	131952405	rs17772565	A	290	0.6099	-0.01542	1.235	0.05702	5	131891955	132096802	IL13	1.84025	0.984698	3.43838
5	131952405	131952405	rs17772565	A	290	0.6099	-0.01542	1.235	0.05702	5	131909678	132118368	IL4	1.84025	0.984698	3.43838
19	41731749	41731749	kgp7258197	C	290	-0.4739	-0.9609	0.013	0.05754	19	41707492	41959816	TGFB1	0.62257	0.382548	1.01308
9	136137657	136137657	kgp9012566	A	290	-0.4661	-0.9454	0.01313	0.05771	9	136025788	136250617	ABO	0.627445	0.388524	1.01322
19	41896666	41896666	kgp2340067	C	288	0.3459	-0.01014	0.702	0.058	19	41707492	41959816	TGFB1	1.41326	0.989911	2.01778
14	21338666	21338666	rs7140232	G	290	-0.3748	-0.7608	0.01117	0.05811	14	21259558	21460507	RNASE3	0.687427	0.467292	1.01123
2	113478404	113478404	snp-known72950345	A	290	0.8403	-0.0259	1.707	0.05836	2	113431492	113642167	IL1A	2.31706	0.974433	5.5124
5	131987588	131987588	kgp22225473	G	290	-0.7215	-1.467	0.0237	0.05885	5	131777136	131992530	IL5	0.486023	0.230616	1.02398
5	131987588	131987588	kgp22225473	G	290	-0.7215	-1.467	0.0237	0.05885	5	131891955	132096802	IL13	0.486023	0.230616	1.02398
5	131987588	131987588	kgp22225473	G	290	-0.7215	-1.467	0.0237	0.05885	5	131909678	132118368	IL4	0.486023	0.230616	1.02398
6	52000045	52000045	kgp22761449	A	290	3.507	-0.1165	7.13	0.05894	6	51951185	52155436	IL17A	33.3481	0.89003	1248.88
1	154394966	154394966	h3a_37_1_PF_rs12048950	G	290	0.4623	-0.01548	0.9402	0.059	1	154277669	154541926	IL6R	1.58772	0.984639	2.56049
12	68606502	68606502	h3a-req-rs4913422_ver1	G	289	-0.3298	-0.673	0.01353	0.06086	12	68448548	68653527	IFNG	0.719068	0.510176	1.01362
6	52019522	52019522	kgp2958420	G	290	-0.6223	-1.27	0.0258	0.06096	6	51951185	52155436	IL17A	0.536709	0.280832	1.02614
6	52019522	52019522	kgp2958420	G	290	-0.6223	-1.27	0.0258	0.06096	6	52001479	52209335	IL17F	0.536709	0.280832	1.02614
5	158814533	158814533	rs10045431	A	290	-0.8076	-1.65	0.03453	0.06128	5	158641791	158857895	IL12B	0.445927	0.19205	1.03513
14	21432631	21432631	kgp4620380	A	290	0.3917	-0.01704	0.8005	0.06146	14	21259558	21460507	RNASE3	1.47949	0.983104	2.22665
9	137810259	137810259	rs10120023	A	290	0.3973	-0.01808	0.8127	0.06196	9	137672654	137879924	FCN2	1.4878	0.982082	2.25399
4	123653847	123653847	snp-known28642232	A	290	-0.4372	-0.8959	0.02142	0.06282	4	123440138	123710311	IL21-AS1	0.645842	0.40824	1.02165
4	123663098	123663098	rs17006077	G	290	-0.4372	-0.8959	0.02142	0.06282	4	123440138	123710311	IL21-AS1	0.645842	0.40824	1.02165
7	22862467	22862467	rs2270105	G	290	0.3378	-0.01723	0.6929	0.06332	7	22665503	22871621	IL6	1.40186	0.982918	1.99951
7	22855448	22855448	kgp8465677	A	290	0.4066	-0.02098	0.8342	0.06347	7	22665503	22871621	IL6	1.5017	0.979239	2.30297
12	68596578	68596578	h3a-req-rs11571060_ver1	A	290	-2.724	-5.591	0.1423	0.06363	12	68448548	68653527	IFNG	0.0656118	0.00373129	1.15292
12	68596578	68596578	h3a-req-rs11571060_ver2	A	290	-2.724	-5.591	0.1423	0.06363	12	68448548	68653527	IFNG	0.0656118	0.00373129	1.15292
5	131784005	131784005	kgp1834991	A	290	-0.5248	-1.077	0.02791	0.06387	5	131777136	131992530	IL5	0.591674	0.340616	1.0283
19	41822986	41822986	kgp3400926	G	290	-0.3469	-0.7125	0.01879	0.06412	19	41707492	41959816	TGFB1	0.706876	0.490417	1.01897
9	136149229	136149229	h3a-req-rs505922_ver1	G	290	-0.3447	-0.7087	0.01931	0.06458	9	136025788	136250617	ABO	0.708433	0.492284	1.0195
9	136149229	136149229	h3a-req-rs505922_ver2	G	290	-0.3447	-0.7087	0.01931	0.06458	9	136025788	136250617	ABO	0.708433	0.492284	1.0195
22	17475014	17475014	rs5994123	G	290	0.7758	-0.04367	1.595	0.06465	22	17465844	17696583	IL17RA	2.17233	0.95727	4.92833
5	148877778	148877778	kgp22567347	A	289	1.284	-0.07235	2.641	0.06466	5	148650887	148883765	IL17B	3.61106	0.930205	14.0272
5	131847892	131847892	rs10074713	G	290	-0.6347	-1.305	0.03593	0.06473	5	131777136	131992530	IL5	0.530094	0.271173	1.03658
17	27413115	27413115	h3a_37_17_27413115_C_T	A	290	0.3343	-0.01946	0.6882	0.06513	17	27300537	27518537	TIAF1	1.39696	0.980728	1.99013
5	158830819	158830819	rs4921226	A	290	-1.294	-2.664	0.07602	0.06527	5	158641791	158857895	IL12B	0.274172	0.069669	1.07898
1	154418415	154418415	seq-rs11265613	G	290	-0.6509	-1.341	0.03964	0.06581	1	154277669	154541926	IL6R	0.521576	0.261584	1.04044
1	154426264	154426264	snp-known4129267	A	290	-0.6509	-1.341	0.03964	0.06581	1	154277669	154541926	IL6R	0.521576	0.261584	1.04044
1	154426970	154426970	h3a_37_1_PF_rs2228145	C	290	-0.6509	-1.341	0.03964	0.06581	1	154277669	154541926	IL6R	0.521576	0.261584	1.04044
1	154426970	154426970	snp-known2228145	C	290	-0.6509	-1.341	0.03964	0.06581	1	154277669	154541926	IL6R	0.521576	0.261584	1.04044
12	57540848	57540848	kgp10326727	G	290	-0.4413	-0.9095	0.02692	0.06584	12	57389191	57625922	STAT6	0.6432	0.402726	1.02729
9	137736729	137736729	rs4428739	A	290	-0.3638	-0.7499	0.0222	0.06584	9	137672654	137879924	FCN2	0.69503	0.472414	1.02245
22	17593024	17593024	snp-known56069130	G	290	-0.3716	-0.7661	0.023	0.06607	22	17465844	17696583	IL17RA	0.68963	0.464822	1.02327
14	21458140	21458140	kgp19695675	G	290	0.6855	-0.04315	1.414	0.06633	14	21259558	21460507	RNASE3	1.98476	0.957768	4.11237
6	52010128	52010128	kgp3691766	C	290	1.106	-0.0713	2.283	0.06672	6	51951185	52155436	IL17A	3.02225	0.931182	9.80605
6	52010128	52010128	kgp3691766	C	290	1.106	-0.0713	2.283	0.06672	6	52001479	52209335	IL17F	3.02225	0.931182	9.80605
22	17623408	17623408	rs5747008	G	290	1.04	-0.06751	2.147	0.06683	22	17465844	17696583	IL17RA	2.82922	0.934718	8.55914
22	17626665	17626665	rs3788268	A	290	1.04	-0.06751	2.147	0.06683	22	17465844	17696583	IL17RA	2.82922	0.934718	8.55914
9	137806260	137806260	h3a_37_9_137806260_C_T	A	290	0.7185	-0.04733	1.484	0.06707	9	137672654	137879924	FCN2	2.05135	0.953773	4.41055
1	154381103	154381103	kgp3666971	G	290	0.3377	-0.02252	0.6979	0.06728	1	154277669	154541926	IL6R	1.40172	0.977732	2.00953
9	137735955	137735955	snp-known11556648	A	285	0.6952	-0.04654	1.437	0.06737	9	137672654	137879924	FCN2	2.00411	0.954526	4.20805
17	27483284	27483284	h3a_37_17_27483284_G_A	A	288	0.3654	-0.02452	0.7552	0.0674	17	27300537	27518537	TIAF1	1.44109	0.975778	2.12804
22	17525610	17525610	rs9617950	A	290	-0.4161	-0.8608	0.02866	0.06784	22	17465844	17696583	IL17RA	0.659614	0.422824	1.02907
9	137813818	137813818	kgp3540749	A	289	0.3551	-0.02482	0.7349	0.06811	9	137672654	137879924	FCN2	1.42632	0.975485	2.08527
22	17633785	17633785	kgp6939367	A	290	1.001	-0.07143	2.072	0.06849	22	17465844	17696583	IL17RA	2.721	0.931061	7.94069
14	23744932	23744932	rs1055061	A	290	0.3704	-0.0275	0.7682	0.06922	14	23742018	23945612	IL25	1.44831	0.972875	2.15588
12	57505491	57505491	snp-known3024943	A	290	0.8609	-0.06394	1.786	0.06923	12	57389191	57625922	STAT6	2.36529	0.938061	5.96554
5	132034346	132034346	rs2023822	A	289	0.4636	-0.03472	0.9618	0.06939	5	131891955	132096802	IL13	1.58979	0.965876	2.6164
5	132034346	132034346	rs2023822	A	289	0.4636	-0.03472	0.9618	0.06939	5	131909678	132118368	IL4	1.58979	0.965876	2.6164
7	22861978	22861978	rs4354222	G	290	0.3824	-0.02877	0.7935	0.06948	7	22665503	22871621	IL6	1.4658	0.97164	2.21112
17	27400830	27400830	kgp14082001	A	290	-1.288	-2.676	0.09893	0.06987	17	27300537	27518537	TIAF1	0.275822	0.068838	1.10399
17	27489308	27489308	kgp13855807	G	290	-1.288	-2.676	0.09893	0.06987	17	27300537	27518537	TIAF1	0.275822	0.068838	1.10399
9	137735043	137735043	rs11103544	G	290	0.323	-0.02509	0.671	0.0701	9	137672654	137879924	FCN2	1.38127	0.975222	1.95619
1	154432877	154432877	kgp7266907	C	290	-0.5185	-1.079	0.04152	0.07072	1	154277669	154541926	IL6R	0.595413	0.339935	1.04239
2	113542969	113542969	kgp14869059	A	290	-0.6514	-1.357	0.05432	0.07159	2	113431492	113642167	IL1A	0.521315	0.257432	1.05582
2	113542969	113542969	kgp14869059	A	290	-0.6514	-1.357	0.05432	0.07159	2	113487328	113694480	IL1B	0.521315	0.257432	1.05582
1	154452528	154452528	h3a_37_1_154452528_G_A	A	290	0.5773	-0.04854	1.203	0.07177	1	154277669	154541926	IL6R	1.78122	0.952619	3.33009
14	21284705	21284705	kgp7894909	G	290	0.368	-0.03104	0.7671	0.07183	14	21259558	21460507	RNASE3	1.44484	0.969437	2.15351
14	23807206	23807206	snp-known56699001	C	290	0.5021	-0.04301	1.047	0.07218	14	23742018	23945612	IL25	1.65219	0.957902	2.84909
1	154432420	154432420	rs4329505	G	290	0.3162	-0.02727	0.6596	0.07233	1	154277669	154541926	IL6R	1.3719	0.973098	1.93402
2	3735826	3735826	kgp2060070	A	290	0.3744	-0.0327	0.7814	0.07262	2	3542426	3792048	COLEC11	1.45412	0.967829	2.18453
9	136086009	136086009	kgp18658494	A	290	0.7132	-0.06364	1.49	0.07311	9	136025788	136250617	ABO	2.04051	0.938343	4.4371
1	207044812	207044812	snp-known59698074	A	289	-0.4339	-0.9067	0.03881	0.07317	1	206840947	207045839	IL10	0.647977	0.403855	1.03957
6	51973992	51973992	kgp17199307	A	290	0.697	-0.0635	1.458	0.0736	6	51951185	52155436	IL17A	2.00772	0.938474	4.29736
14	21321161	21321161	kgp4898851	G	290	-0.4383	-0.9168	0.0401	0.0737	14	21259558	21460507	RNASE3	0.645132	0.399796	1.04091
22	17619076	17619076	kgp15007229	G	288	-0.3789	-0.7927	0.03489	0.07387	22	17465844	17696583	IL17RA	0.684614	0.452621	1.03551
12	57595066	57595066	kgp5516449	G	290	-0.3384	-0.7084	0.03149	0.07411	12	57389191	57625922	STAT6	0.71291	0.492431	1.03199
9	136177097	136177097	snp-known111342841	A	290	0.707	-0.06677	1.481	0.07448	9	136025788	136250617	ABO	2.0279	0.93541	4.39734
7	22857589	22857589	kgp10663024	A	288	0.3907	-0.03721	0.8186	0.0747	7	22665503	22871621	IL6	1.47802	0.963474	2.26732
14	21422567	21422567	snp-known114711823	A	290	0.9267	-0.08883	1.942	0.07485	14	21259558	21460507	RNASE3	2.52616	0.915001	6.97268
2	113470159	113470159	rs908547	G	290	-0.3523	-0.7385	0.03393	0.07497	2	113431492	113642167	IL1A	0.703069	0.47783	1.03451
14	21321506	21321506	kgp10657972	A	290	0.5656	-0.05478	1.186	0.07511	14	21259558	21460507	RNASE3	1.7605	0.946693	3.27396
2	204718729	204718729	rs2162610	C	290	0.3589	-0.03476	0.7526	0.07511	2	204632509	204838683	CTLA4	1.43175	0.965837	2.12251
5	148762739	148762739	rs13355574	A	290	-3.684	-7.726	0.3573	0.07515	5	148650887	148883765	IL17B	0.0251223	0.000441205	1.42946
6	52054261	52054261	kgp17371408	C	290	1.007	-0.09837	2.111	0.07535	6	51951185	52155436	IL17A	2.73738	0.906314	8.25649
6	52054261	52054261	kgp17371408	C	290	1.007	-0.09837	2.111	0.07535	6	52001479	52209335	IL17F	2.73738	0.906314	8.25649
17	27455736	27455736	snp-known8075284	A	290	-0.3506	-0.7356	0.03442	0.07546	17	27300537	27518537	TIAF1	0.704265	0.479218	1.03502
19	41932084	41932084	rs284660	A	290	0.3234	-0.03323	0.68	0.07668	19	41707492	41959816	TGFB1	1.38182	0.967316	1.97388
22	17673334	17673334	snp-known116658980	A	290	0.4814	-0.0495	1.012	0.0767	22	17465844	17696583	IL17RA	1.61834	0.951705	2.7511
2	204730901	204730901	rs11571315	G	290	0.3075	-0.03168	0.6468	0.07674	2	204632509	204838683	CTLA4	1.36002	0.968817	1.90942
5	132009154	132009154	rs2243250	G	290	0.3651	-0.03775	0.768	0.07685	5	131891955	132096802	IL13	1.44066	0.962954	2.15545
5	132009154	132009154	rs2243250	G	290	0.3651	-0.03775	0.768	0.07685	5	131909678	132118368	IL4	1.44066	0.962954	2.15545
17	27462457	27462457	kgp13915237	A	290	-0.384	-0.8079	0.03978	0.0769	17	27300537	27518537	TIAF1	0.681131	0.445793	1.04058
19	41885221	41885221	snp-known1077856	A	288	-0.326	-0.686	0.03391	0.07702	19	41707492	41959816	TGFB1	0.721805	0.503586	1.03449
22	17580813	17580813	rs9606615	G	290	0.3322	-0.03462	0.6991	0.07706	22	17465844	17696583	IL17RA	1.39403	0.965972	2.01194
19	41870009	41870009	kgp21498514	A	290	-0.6078	-1.279	0.06337	0.07708	19	41707492	41959816	TGFB1	0.544548	0.278315	1.06542
17	27464561	27464561	snp-known8067915	C	289	-0.3848	-0.8102	0.04072	0.0775	17	27300537	27518537	TIAF1	0.680587	0.444769	1.04156
12	56828818	56828818	rs11833581	C	287	0.3231	-0.03467	0.6808	0.07791	12	56632663	56834193	IL23A	1.3814	0.965924	1.97546
12	68619813	68619813	kgp2831860	G	290	-0.3299	-0.6959	0.0362	0.07854	12	68448548	68653527	IFNG	0.718996	0.498625	1.03686
12	68600190	68600190	h3a-req-rs73332707_ver2	A	290	-2.558	-5.399	0.2825	0.07873	12	68448548	68653527	IFNG	0.0774595	0.0045211	1.32644
5	158849837	158849837	rs4921227	A	290	-0.3106	-0.6557	0.03454	0.07893	5	158641791	158857895	IL12B	0.733007	0.519079	1.03514
14	23792416	23792416	kgp5551136	C	290	-0.7215	-1.524	0.08099	0.07921	14	23742018	23945612	IL25	0.486023	0.217839	1.08436
4	123664428	123664428	snp-known10027479	C	287	-0.6094	-1.289	0.06986	0.07987	4	123440138	123710311	IL21-AS1	0.543677	0.275546	1.07236
5	158773779	158773779	rs11746138	A	290	-1.024	-2.166	0.1176	0.0799	5	158641791	158857895	IL12B	0.359155	0.114635	1.12479
5	148827194	148827194	kgp3071543	C	290	0.3757	-0.04345	0.7948	0.08013	5	148650887	148883765	IL17B	1.45601	0.95748	2.214
7	22853135	22853135	rs2240726	G	290	0.3207	-0.03716	0.6785	0.08019	7	22665503	22871621	IL6	1.37809	0.963522	1.97092
12	68627698	68627698	rs7973792	G	290	-0.3586	-0.7591	0.04181	0.08038	12	68448548	68653527	IFNG	0.698654	0.468088	1.0427
2	204723052	204723052	kgp7792880	A	290	-0.4269	-0.9036	0.04982	0.08041	2	204632509	204838683	CTLA4	0.652529	0.405109	1.05108
12	68464529	68464529	kgp18708742	G	290	2.579	-0.3053	5.464	0.08085	12	68448548	68653527	IFNG	13.1839	0.736902	236.04
19	41713323	41713323	kgp21340527	A	290	-0.5981	-1.268	0.07168	0.08126	19	41707492	41959816	TGFB1	0.549855	0.281394	1.07431
7	22717035	22717035	kgp934064	A	290	0.7206	-0.08668	1.528	0.08138	7	22665503	22871621	IL6	2.05567	0.91697	4.60895
6	52202761	52202761	kgp16972616	A	290	0.3995	-0.04822	0.8471	0.08149	6	52001479	52209335	IL17F	1.49108	0.952924	2.33287
9	136177754	136177754	kgp18608829	A	289	0.8293	-0.1003	1.759	0.08155	9	136025788	136250617	ABO	2.29171	0.904566	5.80663
5	131808869	131808869	rs2548993	G	290	-0.3764	-0.7996	0.04688	0.08253	5	131777136	131992530	IL5	0.686328	0.449509	1.048
2	113484441	113484441	snp-known2138606	C	280	-0.3051	-0.6483	0.03809	0.08266	2	113431492	113642167	IL1A	0.73705	0.522934	1.03882
7	22770010	22770010	kgp4083745	A	289	0.3831	-0.04789	0.8141	0.08266	7	22665503	22871621	IL6	1.46682	0.953239	2.25714
19	41745540	41745540	h3a_37_19_41745540_G_A	A	290	-0.532	-1.131	0.0669	0.08286	19	41707492	41959816	TGFB1	0.587429	0.32271	1.06919
2	113690452	113690452	rs2723195	A	290	-0.3272	-0.6968	0.04242	0.08391	2	113487328	113694480	IL1B	0.72094	0.498177	1.04333
19	41932120	41932120	rs284661	A	290	0.3387	-0.04426	0.7216	0.0842	19	41707492	41959816	TGFB1	1.40312	0.956705	2.05772
19	41770974	41770974	h3a_37_19_41770974_A_G	G	289	-0.6986	-1.49	0.09328	0.08498	19	41707492	41959816	TGFB1	0.497281	0.225373	1.09777
9	137776514	137776514	kgp18585106	A	287	-0.7265	-1.55	0.09698	0.08498	9	137672654	137879924	FCN2	0.483599	0.212248	1.10184
7	22697325	22697325	kgp10097219	G	290	0.4132	-0.05522	0.8816	0.08501	7	22665503	22871621	IL6	1.51165	0.946277	2.41476
19	41928724	41928724	snp-known284654	G	279	-0.3758	-0.8019	0.05027	0.08509	19	41707492	41959816	TGFB1	0.68674	0.448476	1.05155
2	204672809	204672809	snp-known231821	A	290	0.513	-0.06875	1.095	0.08511	2	204632509	204838683	CTLA4	1.67029	0.93356	2.98918
2	204673427	204673427	h3a_37_2_204673427_A_G	A	290	0.513	-0.06875	1.095	0.08511	2	204632509	204838683	CTLA4	1.67029	0.93356	2.98918
4	123628773	123628773	kgp10255371	A	290	-0.5524	-1.179	0.07457	0.08538	4	123433783	123642224	IL21	0.575567	0.307586	1.07742
4	123628773	123628773	kgp10255371	A	290	-0.5524	-1.179	0.07457	0.08538	4	123440138	123710311	IL21-AS1	0.575567	0.307586	1.07742
5	148831850	148831850	rs353237	G	289	-0.5976	-1.277	0.08226	0.08611	5	148650887	148883765	IL17B	0.55013	0.278873	1.08574
12	68649038	68649038	Seq-rs2227473	A	290	0.3629	-0.05011	0.7759	0.08623	12	68448548	68653527	IFNG	1.43749	0.951125	2.17255
2	3599700	3599700	rs7563960	C	290	-0.8761	-1.874	0.1221	0.08657	2	3542426	3792048	COLEC11	0.416404	0.153508	1.12987
9	137819623	137819623	kgp1438803	A	287	0.6065	-0.08544	1.298	0.08701	9	137672654	137879924	FCN2	1.834	0.918108	3.66197
2	113670978	113670978	snp-known2708956	C	290	0.6749	-0.09559	1.445	0.0872	2	113487328	113694480	IL1B	1.96384	0.908837	4.24185
1	154420087	154420087	snp-known61812598	A	289	-0.6144	-1.316	0.08705	0.08722	1	154277669	154541926	IL6R	0.540965	0.268206	1.09095
17	27360997	27360997	kgp1696763	G	290	-0.5954	-1.275	0.08443	0.08725	17	27300537	27518537	TIAF1	0.551342	0.279431	1.0881
17	27438469	27438469	rs8076604	A	288	0.2998	-0.04383	0.6434	0.08848	17	27300537	27518537	TIAF1	1.34959	0.957117	1.90294
4	123437225	123437225	snp-known72929803	A	290	-0.3562	-0.7647	0.05228	0.08862	4	123433783	123642224	IL21	0.700333	0.465474	1.05367
4	123484758	123484758	snp-known6844638	G	290	-0.3562	-0.7647	0.05228	0.08862	4	123433783	123642224	IL21	0.700333	0.465474	1.05367
4	123484758	123484758	snp-known6844638	G	290	-0.3562	-0.7647	0.05228	0.08862	4	123440138	123710311	IL21-AS1	0.700333	0.465474	1.05367
1	154364140	154364140	kgp5947934	A	290	-0.4878	-1.047	0.07184	0.08876	1	154277669	154541926	IL6R	0.613976	0.350989	1.07448
1	154500016	154500016	h3a_37_1_154500016_T_C	A	290	0.3067	-0.04522	0.6586	0.08881	1	154277669	154541926	IL6R	1.35893	0.955787	1.93209
12	56827694	56827694	snp-known2279665	C	290	0.3075	-0.04556	0.6605	0.089	12	56632663	56834193	IL23A	1.36002	0.955462	1.93576
1	206866203	206866203	rs12756861	A	290	0.6641	-0.09883	1.427	0.08918	1	206840947	207045839	IL10	1.94274	0.905897	4.16618
17	27474974	27474974	rs7216760	A	290	0.3156	-0.047	0.6782	0.08921	17	27300537	27518537	TIAF1	1.37108	0.954087	1.97033
5	131778413	131778413	rs10062371	G	281	-0.4812	-1.034	0.07166	0.08926	5	131777136	131992530	IL5	0.618041	0.355582	1.07429
2	204731005	204731005	kgp1805894	G	290	0.3549	-0.05295	0.7627	0.08929	2	204632509	204838683	CTLA4	1.42604	0.948427	2.14406
7	22858191	22858191	kgp3197855	A	289	0.311	-0.04658	0.6685	0.08946	7	22665503	22871621	IL6	1.36479	0.954488	1.95131
2	113645117	113645117	snp-known2723151	G	290	0.3136	-0.04714	0.6744	0.0896	2	113487328	113694480	IL1B	1.36834	0.953954	1.96285
2	3724667	3724667	kgp3400835	A	289	-0.3903	-0.8399	0.05918	0.08997	2	3542426	3792048	COLEC11	0.676854	0.431754	1.06097
22	17595746	17595746	rs1003945	A	290	0.7542	-0.1153	1.624	0.09032	22	17465844	17696583	IL17RA	2.12591	0.891099	5.07334
14	21338644	21338644	kgp6428486	G	290	0.672	-0.1028	1.447	0.09033	14	21259558	21460507	RNASE3	1.95815	0.902307	4.25034
9	137856280	137856280	rs4841950	C	285	0.3274	-0.05139	0.7063	0.09146	9	137672654	137879924	FCN2	1.38736	0.949908	2.02648
2	3755800	3755800	rs17017904	A	290	-0.3042	-0.6567	0.04833	0.09199	2	3542426	3792048	COLEC11	0.737713	0.51856	1.04952
7	22768707	22768707	rs1554606	A	290	0.3568	-0.058	0.7715	0.09302	7	22665503	22871621	IL6	1.42875	0.94365	2.16301
6	52086920	52086920	kgp17294595	G	290	-1.17	-2.533	0.1924	0.09352	6	51951185	52155436	IL17A	0.310367	0.0794204	1.21216
6	52086920	52086920	kgp17294595	G	290	-1.17	-2.533	0.1924	0.09352	6	52001479	52209335	IL17F	0.310367	0.0794204	1.21216
2	3642361	3642361	rs3820897	A	290	0.8068	-0.1327	1.746	0.09354	2	3542426	3792048	COLEC11	2.24073	0.875728	5.73163
9	137699002	137699002	rs4842169	A	290	0.3816	-0.06332	0.8265	0.09395	9	137672654	137879924	FCN2	1.46463	0.938643	2.28531
2	204676722	204676722	h3a_37_2_204676722_C_T	G	290	0.4808	-0.08076	1.042	0.09453	2	204632509	204838683	CTLA4	1.61737	0.922415	2.83488
9	136139265	136139265	rs657152	A	290	-0.3093	-0.6713	0.05278	0.09528	9	136025788	136250617	ABO	0.733961	0.511044	1.0542
2	113442761	113442761	h3a_37_2_113442761_C_A	A	290	0.3829	-0.06633	0.8322	0.096	2	113431492	113642167	IL1A	1.46653	0.935822	2.29837
19	41828626	41828626	kgp21401943	A	290	3.417	-0.5954	7.43	0.09629	19	41707492	41959816	TGFB1	30.4778	0.551342	1685.81
5	158742014	158742014	kgp8275584	C	290	-1.294	-2.813	0.2256	0.09633	5	158641791	158857895	IL12B	0.274172	0.0600246	1.25307
12	68646733	68646733	seq-rs75183416	G	290	-0.7245	-1.576	0.1268	0.09651	12	68448548	68653527	IFNG	0.484567	0.206801	1.13519
2	113670475	113670475	rs2708958	G	290	0.6321	-0.111	1.375	0.0967	2	113487328	113694480	IL1B	1.88156	0.894939	3.95508
17	27355329	27355329	kgp14109396	G	290	-2.432	-5.297	0.4337	0.09744	17	27300537	27518537	TIAF1	0.0878609	0.00500659	1.54296
17	27328595	27328595	kgp6169811	A	290	0.4608	-0.0825	1.004	0.09764	17	27300537	27518537	TIAF1	1.58534	0.920811	2.72918
2	3682471	3682471	kgp5887837	A	289	0.4116	-0.07411	0.8973	0.09793	2	3542426	3792048	COLEC11	1.50923	0.92857	2.45297
5	148794280	148794280	kgp22502805	A	289	-0.4145	-0.9038	0.07473	0.098	5	148650887	148883765	IL17B	0.660671	0.405028	1.07759
9	136174970	136174970	kgp5335280	A	286	-0.8551	-1.865	0.1547	0.09818	9	136025788	136250617	ABO	0.425241	0.154896	1.16731
12	57444572	57444572	kgp18985279	A	290	0.8235	-0.1492	1.796	0.09824	12	57389191	57625922	STAT6	2.27846	0.861397	6.0255
6	52008616	52008616	rs6920648	G	290	0.3483	-0.0636	0.7603	0.09865	6	51951185	52155436	IL17A	1.41666	0.93838	2.13892
6	52008616	52008616	rs6920648	G	290	0.3483	-0.0636	0.7603	0.09865	6	52001479	52209335	IL17F	1.41666	0.93838	2.13892
5	158842636	158842636	snp-known111471698	G	288	0.4503	-0.0825	0.983	0.09884	5	158641791	158857895	IL12B	1.56878	0.920811	2.67246
5	131849077	131849077	kgp10819864	C	290	0.322	-0.05905	0.703	0.09888	5	131777136	131992530	IL5	1.37988	0.94266	2.0198
7	22704587	22704587	rs2905321	A	290	-0.3223	-0.7041	0.05957	0.09929	7	22665503	22871621	IL6	0.724481	0.494553	1.06138
22	17491584	17491584	snp-known10439907	G	290	-0.3419	-0.7474	0.0637	0.09971	22	17465844	17696583	IL17RA	0.710419	0.473596	1.06577
2	113624215	113624215	kgp9973300	A	290	-0.6838	-1.495	0.1275	0.09973	2	113431492	113642167	IL1A	0.504696	0.224249	1.13598
2	113624215	113624215	kgp9973300	A	290	-0.6838	-1.495	0.1275	0.09973	2	113487328	113694480	IL1B	0.504696	0.224249	1.13598
2	113633009	113633009	rs17042509	A	290	-0.6838	-1.495	0.1275	0.09973	2	113431492	113642167	IL1A	0.504696	0.224249	1.13598
2	113633009	113633009	rs17042509	A	290	-0.6838	-1.495	0.1275	0.09973	2	113487328	113694480	IL1B	0.504696	0.224249	1.13598
22	17611056	17611056	kgp7511763	A	290	0.8134	-0.152	1.779	0.09987	22	17465844	17696583	IL17RA	2.25556	0.858988	5.92393
9	137738176	137738176	h3a_37_9_137738176_T_C	A	290	-0.3192	-0.6984	0.05998	0.1002	9	137672654	137879924	FCN2	0.72673	0.49738	1.06182
19	41756038	41756038	rs12978323	C	290	-0.3104	-0.68	0.05914	0.1009	19	41707492	41959816	TGFB1	0.733154	0.506617	1.06092
1	154369981	154369981	h3a_37_1_154369981_C_T	A	287	-0.4602	-1.009	0.08819	0.1012	1	154277669	154541926	IL6R	0.631157	0.364583	1.0922
2	113476126	113476126	rs4849110	C	290	-0.3712	-0.8136	0.07126	0.1013	2	113431492	113642167	IL1A	0.689906	0.443259	1.07386
2	3625038	3625038	kgp8363563	A	290	0.4776	-0.09174	1.047	0.1014	2	3542426	3792048	COLEC11	1.6122	0.912342	2.84909
7	22682942	22682942	h3a_37_7_22682942_T_C	G	290	-0.3302	-0.7238	0.06346	0.1014	7	22665503	22871621	IL6	0.71878	0.484906	1.06552
14	21344168	21344168	rs12435849	G	290	-0.5544	-1.216	0.1072	0.1017	14	21259558	21460507	RNASE3	0.574417	0.296413	1.11316
1	154497005	154497005	snp-known6691727	A	288	0.2969	-0.05807	0.6519	0.1024	1	154277669	154541926	IL6R	1.34568	0.943584	1.91918
1	206968435	206968435	kgp3915311	A	290	0.6843	-0.134	1.503	0.1024	1	206840947	207045839	IL10	1.98238	0.87459	4.49515
14	23860708	23860708	rs17091434	A	290	0.6345	-0.125	1.394	0.1027	14	23742018	23945612	IL25	1.88608	0.882497	4.03094
5	132032806	132032806	rs2023823	G	290	0.3726	-0.07361	0.8188	0.1029	5	131891955	132096802	IL13	1.4515	0.929034	2.26778
5	132032806	132032806	rs2023823	G	290	0.3726	-0.07361	0.8188	0.1029	5	131909678	132118368	IL4	1.4515	0.929034	2.26778
2	113469979	113469979	kgp14153401	G	290	0.6049	-0.1198	1.33	0.103	2	113431492	113642167	IL1A	1.83107	0.887098	3.78104
14	21318633	21318633	rs8011970	G	290	-0.3259	-0.7168	0.065	0.1035	14	21259558	21460507	RNASE3	0.721877	0.488312	1.06716
9	137811475	137811475	kgp6422862	A	289	-0.321	-0.7061	0.06403	0.1035	9	137672654	137879924	FCN2	0.725423	0.493565	1.06612
2	204672473	204672473	kgp810998	T	289	0.4697	-0.09411	1.034	0.1037	2	204632509	204838683	CTLA4	1.59951	0.910183	2.81229
5	132016993	132016993	kgp1937869	A	290	0.3598	-0.07204	0.7917	0.1037	5	131891955	132096802	IL13	1.43304	0.930494	2.20715
5	132016993	132016993	kgp1937869	A	290	0.3598	-0.07204	0.7917	0.1037	5	131909678	132118368	IL4	1.43304	0.930494	2.20715
6	51999383	51999383	kgp17185695	A	290	-0.5841	-1.285	0.1169	0.1037	6	51951185	52155436	IL17A	0.557607	0.276651	1.12401
22	17676590	17676590	rs11912507	G	290	1.772	-0.3571	3.901	0.1041	22	17465844	17696583	IL17RA	5.88261	0.699703	49.4519
12	57502130	57502130	kgp18774858	A	290	0.5108	-0.1036	1.125	0.1044	12	57389191	57625922	STAT6	1.66662	0.901586	3.08022
6	52129667	52129667	kgp6158422	A	290	0.3262	-0.06671	0.7192	0.1049	6	51951185	52155436	IL17A	1.38569	0.935466	2.05279
6	52129667	52129667	kgp6158422	A	290	0.3262	-0.06671	0.7192	0.1049	6	52001479	52209335	IL17F	1.38569	0.935466	2.05279
2	113435258	113435258	rs11680181	G	290	0.6121	-0.1253	1.349	0.105	2	113431492	113642167	IL1A	1.8443	0.882232	3.85357
5	131870689	131870689	kgp6035574	G	289	0.2862	-0.05857	0.631	0.105	5	131777136	131992530	IL5	1.33136	0.943112	1.87949
12	68558547	68558547	snp-known7135373	G	290	-0.6253	-1.379	0.1287	0.1053	12	68448548	68653527	IFNG	0.535101	0.25183	1.13735
12	68560246	68560246	kgp6417160	C	290	-0.6253	-1.379	0.1287	0.1053	12	68448548	68653527	IFNG	0.535101	0.25183	1.13735
22	17589928	17589928	kgp14998323	A	289	-0.8349	-1.842	0.1719	0.1053	22	17465844	17696583	IL17RA	0.433918	0.1585	1.18756
14	23765356	23765356	h3a_37_14_23765356_T_C	G	290	0.4978	-0.1029	1.098	0.1055	14	23742018	23945612	IL25	1.6451	0.902217	2.99816
5	132028700	132028700	kgp22504099	C	290	-0.3866	-0.8536	0.08036	0.1059	5	131891955	132096802	IL13	0.679363	0.425879	1.08368
5	132028700	132028700	kgp22504099	C	290	-0.3866	-0.8536	0.08036	0.1059	5	131909678	132118368	IL4	0.679363	0.425879	1.08368
19	41944534	41944534	kgp21332468	A	290	-0.4233	-0.9352	0.08868	0.1063	19	41707492	41959816	TGFB1	0.654882	0.392507	1.09273
19	41930277	41930277	snp-known78812877	A	290	-0.4042	-0.8931	0.08479	0.1064	19	41707492	41959816	TGFB1	0.667511	0.409385	1.08849
5	131895849	131895849	h3a_37_5_131895849_C_T	A	290	-0.9631	-2.129	0.2027	0.1066	5	131777136	131992530	IL5	0.381708	0.118956	1.22471
5	131895849	131895849	h3a_37_5_131895849_C_T	A	290	-0.9631	-2.129	0.2027	0.1066	5	131891955	132096802	IL13	0.381708	0.118956	1.22471
19	41721965	41721965	kgp11855214	G	290	-0.8395	-1.856	0.177	0.1067	19	41707492	41959816	TGFB1	0.431926	0.156297	1.19363
17	27310093	27310093	snp-known77418882	A	290	-1.687	-3.731	0.3564	0.1068	17	27300537	27518537	TIAF1	0.185074	0.0239689	1.42818
17	27314432	27314432	snp-known75714003	A	290	-1.687	-3.731	0.3564	0.1068	17	27300537	27518537	TIAF1	0.185074	0.0239689	1.42818
2	204766626	204766626	kgp752031	A	290	0.3966	-0.08398	0.8771	0.107	2	204632509	204838683	CTLA4	1.48676	0.91945	2.40392
4	123582426	123582426	rs10518400	A	290	0.4954	-0.1051	1.096	0.1071	4	123433783	123642224	IL21	1.64115	0.900234	2.99217
4	123582426	123582426	rs10518400	A	290	0.4954	-0.1051	1.096	0.1071	4	123440138	123710311	IL21-AS1	1.64115	0.900234	2.99217
5	132030667	132030667	snp-known17690965	G	287	0.3677	-0.07838	0.8138	0.1074	5	131891955	132096802	IL13	1.44441	0.924613	2.25647
5	132030667	132030667	snp-known17690965	G	287	0.3677	-0.07838	0.8138	0.1074	5	131909678	132118368	IL4	1.44441	0.924613	2.25647
2	204676559	204676559	snp-known231832	A	290	0.4637	-0.09977	1.027	0.108	2	204632509	204838683	CTLA4	1.58995	0.905046	2.79268
1	154481624	154481624	rs10752642	G	290	0.288	-0.06245	0.6385	0.1084	1	154277669	154541926	IL6R	1.33376	0.93946	1.89364
5	131953510	131953510	rs17772583	G	290	1.989	-0.4308	4.409	0.1084	5	131777136	131992530	IL5	7.30822	0.649989	82.1872
5	131953510	131953510	rs17772583	G	290	1.989	-0.4308	4.409	0.1084	5	131891955	132096802	IL13	7.30822	0.649989	82.1872
5	131953510	131953510	rs17772583	G	290	1.989	-0.4308	4.409	0.1084	5	131909678	132118368	IL4	7.30822	0.649989	82.1872
1	207019163	207019163	kgp15658136	A	290	-0.4283	-0.9495	0.09291	0.1085	1	206840947	207045839	IL10	0.651616	0.386934	1.09736
12	68572933	68572933	rs10784684	A	288	-0.5916	-1.312	0.1285	0.1086	12	68448548	68653527	IFNG	0.553441	0.269281	1.13712
2	113676219	113676219	rs2708947	G	290	0.5646	-0.1235	1.253	0.109	2	113487328	113694480	IL1B	1.75874	0.883822	3.50083
14	21390489	21390489	kgp19504863	G	290	0.7743	-0.1699	1.719	0.1092	14	21259558	21460507	RNASE3	2.16907	0.843749	5.57895
17	27362560	27362560	kgp2526661	G	290	-0.5362	-1.19	0.1181	0.1094	17	27300537	27518537	TIAF1	0.584967	0.304221	1.12536
5	148668174	148668174	rs1623904	G	290	-0.2879	-0.6394	0.06358	0.1096	5	148650887	148883765	IL17B	0.749837	0.527609	1.06564
5	131840632	131840632	kgp22627155	A	290	0.8334	-0.1843	1.851	0.1097	5	131777136	131992530	IL5	2.30113	0.831686	6.36618
9	137701610	137701610	kgp12506193	A	290	-0.2892	-0.6432	0.06483	0.1106	9	137672654	137879924	FCN2	0.748862	0.525608	1.06698
5	132062410	132062410	h3a_37_5_132062410_T_C	G	290	-0.5376	-1.196	0.1212	0.1109	5	131891955	132096802	IL13	0.584149	0.302401	1.12885
5	132062410	132062410	h3a_37_5_132062410_T_C	G	290	-0.5376	-1.196	0.1212	0.1109	5	131909678	132118368	IL4	0.584149	0.302401	1.12885
9	137856025	137856025	rs1041498	G	285	0.2987	-0.06742	0.6648	0.111	9	137672654	137879924	FCN2	1.34811	0.934803	1.9441
1	154433511	154433511	h3a_37_1_PF_rs112811793	A	290	-0.5583	-1.243	0.1266	0.1113	1	154277669	154541926	IL6R	0.572181	0.288517	1.13496
1	154433511	154433511	rs112811793	A	290	-0.5583	-1.243	0.1266	0.1113	1	154277669	154541926	IL6R	0.572181	0.288517	1.13496
5	131981136	131981136	kgp22390396	G	290	-0.4212	-0.9379	0.09542	0.1113	5	131777136	131992530	IL5	0.656259	0.391449	1.10012
5	131981136	131981136	kgp22390396	G	290	-0.4212	-0.9379	0.09542	0.1113	5	131891955	132096802	IL13	0.656259	0.391449	1.10012
5	131981136	131981136	kgp22390396	G	290	-0.4212	-0.9379	0.09542	0.1113	5	131909678	132118368	IL4	0.656259	0.391449	1.10012
5	148824756	148824756	rs353249	G	290	0.3356	-0.07643	0.7477	0.1116	5	148650887	148883765	IL17B	1.39878	0.926418	2.11214
5	148824841	148824841	kgp4579051	G	290	0.3356	-0.07643	0.7477	0.1116	5	148650887	148883765	IL17B	1.39878	0.926418	2.11214
6	52106860	52106860	snp-known722323	A	287	-0.325	-0.724	0.07408	0.1117	6	51951185	52155436	IL17A	0.722527	0.484809	1.07689
6	52106860	52106860	snp-known722323	A	287	-0.325	-0.724	0.07408	0.1117	6	52001479	52209335	IL17F	0.722527	0.484809	1.07689
19	41894678	41894678	rs7259208	A	290	-0.393	-0.877	0.09103	0.1127	19	41707492	41959816	TGFB1	0.675029	0.416029	1.0953
22	17592885	17592885	snp-known55893323	A	286	-0.311	-0.694	0.07207	0.1128	22	17465844	17696583	IL17RA	0.732714	0.499574	1.07473
19	41909283	41909283	rs8108664	A	290	-0.3981	-0.8893	0.09309	0.1134	19	41707492	41959816	TGFB1	0.671595	0.410943	1.09756
4	123564119	123564119	kgp11067736	G	289	-0.2909	-0.6499	0.06813	0.1135	4	123433783	123642224	IL21	0.74759	0.522098	1.0705
4	123564119	123564119	kgp11067736	G	289	-0.2909	-0.6499	0.06813	0.1135	4	123440138	123710311	IL21-AS1	0.74759	0.522098	1.0705
7	22823066	22823066	rs10256620	A	290	-0.4792	-1.071	0.1126	0.1137	7	22665503	22871621	IL6	0.619279	0.342666	1.11918
9	136190600	136190600	kgp3753626	A	290	0.3402	-0.07989	0.7602	0.1137	9	136025788	136250617	ABO	1.40523	0.923218	2.1387
19	41901171	41901171	kgp21546138	A	289	-0.3985	-0.8907	0.09378	0.1138	19	41707492	41959816	TGFB1	0.671326	0.410368	1.09832
2	113641631	113641631	rs2708919	G	290	0.2899	-0.06841	0.6481	0.114	2	113431492	113642167	IL1A	1.33629	0.933878	1.9119
2	113641631	113641631	rs2708919	G	290	0.2899	-0.06841	0.6481	0.114	2	113487328	113694480	IL1B	1.33629	0.933878	1.9119
5	132001422	132001422	rs2243211	A	290	0.427	-0.1011	0.9551	0.1142	5	131891955	132096802	IL13	1.53265	0.903843	2.59893
5	132001422	132001422	rs2243211	A	290	0.427	-0.1011	0.9551	0.1142	5	131909678	132118368	IL4	1.53265	0.903843	2.59893
19	41950297	41950297	rs3745285	A	290	1.474	-0.3532	3.302	0.1151	19	41707492	41959816	TGFB1	4.36667	0.702437	27.1669
1	154501576	154501576	snp-known4845644	G	287	0.424	-0.1027	0.9506	0.1159	1	154277669	154541926	IL6R	1.52806	0.902398	2.58726
12	68465757	68465757	kgp7053245	C	290	-0.5609	-1.258	0.136	0.1159	12	68448548	68653527	IFNG	0.570695	0.284222	1.14568
2	113590467	113590467	rs1143633	A	286	0.415	-0.1008	0.9308	0.116	2	113431492	113642167	IL1A	1.51437	0.904114	2.53654
2	113590467	113590467	rs1143633	A	286	0.415	-0.1008	0.9308	0.116	2	113487328	113694480	IL1B	1.51437	0.904114	2.53654
4	123547676	123547676	h3a_37_4_123547676_C_T	A	290	-0.5108	-1.146	0.1247	0.1164	4	123433783	123642224	IL21	0.600015	0.317906	1.13281
4	123547676	123547676	h3a_37_4_123547676_C_T	A	290	-0.5108	-1.146	0.1247	0.1164	4	123440138	123710311	IL21-AS1	0.600015	0.317906	1.13281
5	131860320	131860320	kgp6352420	A	290	-0.3327	-0.7469	0.08156	0.1167	5	131777136	131992530	IL5	0.716985	0.473833	1.08498
17	27492042	27492042	rs11650603	A	290	0.3328	-0.08286	0.7484	0.1178	17	27300537	27518537	TIAF1	1.39487	0.92048	2.11362
17	27504489	27504489	kgp9405751	A	290	0.3328	-0.08286	0.7484	0.1178	17	27300537	27518537	TIAF1	1.39487	0.92048	2.11362
5	158650121	158650121	snp-known79331392	G	290	-0.8503	-1.913	0.2121	0.1179	5	158641791	158857895	IL12B	0.427287	0.147637	1.23627
5	158658012	158658012	rs10515778	G	290	-0.8503	-1.913	0.2121	0.1179	5	158641791	158857895	IL12B	0.427287	0.147637	1.23627
4	123610066	123610066	h3a_37_4_123610066_A_G	G	290	-0.4989	-1.122	0.1246	0.118	4	123433783	123642224	IL21	0.607198	0.325628	1.1327
4	123610066	123610066	h3a_37_4_123610066_A_G	G	290	-0.4989	-1.122	0.1246	0.118	4	123440138	123710311	IL21-AS1	0.607198	0.325628	1.1327
9	136221134	136221134	kgp18652874	C	290	-1.371	-3.084	0.3422	0.118	9	136025788	136250617	ABO	0.253853	0.0457758	1.40804
2	204729153	204729153	snp-known231770	A	290	-0.274	-0.6169	0.06886	0.1185	2	204632509	204838683	CTLA4	0.760332	0.539615	1.07129
12	68626159	68626159	kgp18755357	G	290	1.508	-0.3812	3.397	0.1189	12	68448548	68653527	IFNG	4.51769	0.683041	29.8743
12	68581133	68581133	snp-known139132285	A	290	0.5106	-0.1297	1.151	0.1192	12	68448548	68653527	IFNG	1.66629	0.878359	3.16135
9	136034907	136034907	kgp3539263	A	290	0.3397	-0.08638	0.7658	0.1193	9	136025788	136250617	ABO	1.40453	0.917246	2.15071
2	113516280	113516280	h3a_37_2_113516280_T_G	C	278	0.8783	-0.2232	1.98	0.1194	2	113431492	113642167	IL1A	2.4068	0.799955	7.24274
2	113516280	113516280	h3a_37_2_113516280_T_G	C	278	0.8783	-0.2232	1.98	0.1194	2	113487328	113694480	IL1B	2.4068	0.799955	7.24274
1	206933000	206933000	kgp15669304	A	290	-1.268	-2.859	0.3234	0.1196	1	206840947	207045839	IL10	0.281394	0.0573261	1.38182
1	206975513	206975513	kgp15463221	A	290	-1.268	-2.859	0.3234	0.1196	1	206840947	207045839	IL10	0.281394	0.0573261	1.38182
9	136248949	136248949	rs28711505	A	290	0.4077	-0.1041	0.9194	0.1197	9	136025788	136250617	ABO	1.50336	0.901135	2.50779
9	137813998	137813998	kgp8684822	C	290	0.2979	-0.07643	0.6723	0.12	9	137672654	137879924	FCN2	1.34703	0.926418	1.95874
2	204721752	204721752	rs1024161	A	290	-0.2756	-0.6221	0.07094	0.1203	2	204632509	204838683	CTLA4	0.759117	0.536816	1.07352
2	204694529	204694529	kgp53230	A	290	1.215	-0.3135	2.744	0.1204	2	204632509	204838683	CTLA4	3.37029	0.730884	15.5491
7	22763417	22763417	h3a_37_7_22763417_C_T	A	290	0.4821	-0.1244	1.089	0.1205	7	22665503	22871621	IL6	1.61947	0.883027	2.9713
1	154442960	154442960	seq-rs11265621	A	290	-0.3579	-0.8083	0.09263	0.1207	1	154277669	154541926	IL6R	0.699143	0.445615	1.09706
14	23769164	23769164	kgp2554795	A	290	-0.2916	-0.659	0.0757	0.1209	14	23742018	23945612	IL25	0.747067	0.517368	1.07864
9	136043687	136043687	kgp3464426	G	290	-0.3509	-0.7932	0.09144	0.1212	9	136025788	136250617	ABO	0.704054	0.452395	1.09575
9	136187163	136187163	rs493014	A	290	-0.2894	-0.6542	0.07544	0.1212	9	136025788	136250617	ABO	0.748713	0.519858	1.07836
19	41928897	41928897	snp-known74586298	A	290	-0.3822	-0.8645	0.1002	0.1217	19	41707492	41959816	TGFB1	0.682359	0.421262	1.10539
2	3590294	3590294	kgp12115926	C	290	0.4452	-0.1168	1.007	0.1217	2	3542426	3792048	COLEC11	1.5608	0.889763	2.73738
14	23878279	23878279	rs9788443	G	290	0.2807	-0.07383	0.6353	0.1219	14	23742018	23945612	IL25	1.32406	0.92883	1.88759
6	52147271	52147271	rs7756989	G	290	0.2716	-0.07171	0.6149	0.1222	6	51951185	52155436	IL17A	1.31206	0.930801	1.84947
6	52147271	52147271	rs7756989	G	290	0.2716	-0.07171	0.6149	0.1222	6	52001479	52209335	IL17F	1.31206	0.930801	1.84947
5	148819714	148819714	rs403084	G	290	-0.3035	-0.6871	0.0802	0.1223	5	148650887	148883765	IL17B	0.73823	0.503033	1.0835
4	123666709	123666709	kgp8324764	A	290	-0.516	-1.169	0.1373	0.1228	4	123440138	123710311	IL21-AS1	0.596903	0.310677	1.14717
5	131935477	131935477	rs2706372	G	289	0.3393	-0.09147	0.77	0.1239	5	131777136	131992530	IL5	1.40396	0.912589	2.15977
5	131935477	131935477	rs2706372	G	289	0.3393	-0.09147	0.77	0.1239	5	131891955	132096802	IL13	1.40396	0.912589	2.15977
5	131935477	131935477	rs2706372	G	289	0.3393	-0.09147	0.77	0.1239	5	131909678	132118368	IL4	1.40396	0.912589	2.15977
12	57465811	57465811	kgp18905512	A	290	1.314	-0.358	2.987	0.1247	12	57389191	57625922	STAT6	3.72103	0.699073	19.8261
14	21306566	21306566	kgp7402204	A	290	0.3439	-0.09404	0.7818	0.125	14	21259558	21460507	RNASE3	1.41044	0.910246	2.1854
17	27475355	27475355	kgp768566	A	290	-0.3328	-0.7568	0.09116	0.1251	17	27300537	27518537	TIAF1	0.716914	0.469165	1.09544
2	204739823	204739823	snp-known231724	G	290	-0.2761	-0.6277	0.07555	0.1251	2	204632509	204838683	CTLA4	0.758737	0.533818	1.07848
2	204756905	204756905	rs6748358	A	290	0.3786	-0.104	0.8611	0.1253	2	204632509	204838683	CTLA4	1.46024	0.901225	2.36576
9	137714191	137714191	kgp9756537	A	290	-0.5843	-1.329	0.1604	0.1253	9	137672654	137879924	FCN2	0.557496	0.264742	1.17398
9	137868381	137868381	kgp18666529	A	290	-0.6195	-1.409	0.17	0.1253	9	137672654	137879924	FCN2	0.538213	0.244388	1.1853
1	206868004	206868004	snp-known74147158	G	290	-0.3708	-0.8435	0.1019	0.1254	1	206840947	207045839	IL10	0.690182	0.430202	1.10727
1	206870456	206870456	h3a_37_1_206870456_A_G	G	290	-0.3708	-0.8435	0.1019	0.1254	1	206840947	207045839	IL10	0.690182	0.430202	1.10727
12	57492996	57492996	rs841718	A	290	-0.2984	-0.6788	0.08209	0.1255	12	57389191	57625922	STAT6	0.742004	0.507225	1.08555
2	113668147	113668147	kgp4043580	A	290	0.5337	-0.1482	1.216	0.1262	2	113487328	113694480	IL1B	1.70523	0.862259	3.37367
2	3648186	3648186	snp-known7588285	C	288	-1.569	-3.576	0.4371	0.1265	2	3542426	3792048	COLEC11	0.208253	0.0279874	1.54821
2	3641432	3641432	kgp2674395	C	290	0.3964	-0.1108	0.9036	0.1268	2	3542426	3792048	COLEC11	1.48646	0.895118	2.46847
5	131845417	131845417	kgp22222808	A	290	-0.6301	-1.436	0.1762	0.1268	5	131777136	131992530	IL5	0.532539	0.237877	1.19268
1	206842241	206842241	kgp3078159	A	290	-1.075	-2.451	0.3013	0.127	1	206840947	207045839	IL10	0.341298	0.0862073	1.35161
5	131888081	131888081	kgp22352512	A	290	0.9794	-0.2745	2.233	0.127	5	131777136	131992530	IL5	2.66286	0.759952	9.32781
5	131927748	131927748	kgp22655342	G	290	0.9794	-0.2745	2.233	0.127	5	131777136	131992530	IL5	2.66286	0.759952	9.32781
5	131927748	131927748	kgp22655342	G	290	0.9794	-0.2745	2.233	0.127	5	131891955	132096802	IL13	2.66286	0.759952	9.32781
5	131927748	131927748	kgp22655342	G	290	0.9794	-0.2745	2.233	0.127	5	131909678	132118368	IL4	2.66286	0.759952	9.32781
4	123564458	123564458	rs1533236	G	290	-0.2874	-0.6556	0.08085	0.1273	4	123433783	123642224	IL21	0.750212	0.51913	1.08421
4	123564458	123564458	rs1533236	G	290	-0.2874	-0.6556	0.08085	0.1273	4	123440138	123710311	IL21-AS1	0.750212	0.51913	1.08421
2	113694339	113694339	rs2723163	A	290	0.3546	-0.09985	0.8091	0.1274	2	113487328	113694480	IL1B	1.42561	0.904973	2.24589
6	51964270	51964270	kgp2086866	A	288	-0.2941	-0.6711	0.08296	0.1276	6	51951185	52155436	IL17A	0.745202	0.511146	1.0865
4	123536963	123536963	rs4833837	G	290	0.5064	-0.1436	1.156	0.128	4	123433783	123642224	IL21	1.65931	0.866234	3.1772
4	123536963	123536963	rs4833837	G	290	0.5064	-0.1436	1.156	0.128	4	123440138	123710311	IL21-AS1	1.65931	0.866234	3.1772
7	22826360	22826360	rs7781074	A	290	-0.5698	-1.301	0.1617	0.128	7	22665503	22871621	IL6	0.565639	0.272259	1.17551
9	136034682	136034682	kgp8079972	G	290	-0.296	-0.676	0.08402	0.1281	9	136025788	136250617	ABO	0.743787	0.508648	1.08765
2	3770817	3770817	h3a_37_2_3770817_C_T	A	289	1.289	-0.37	2.947	0.129	2	3542426	3792048	COLEC11	3.62916	0.690734	19.0487
12	68603834	68603834	rs10878789	A	290	-0.2973	-0.68	0.08542	0.1291	12	68448548	68653527	IFNG	0.742821	0.506617	1.08917
19	41947225	41947225	snp-known184381023	C	289	-0.6541	-1.498	0.1895	0.1298	19	41707492	41959816	TGFB1	0.51991	0.223577	1.20865
2	113627351	113627351	h3a_37_2_113627351_G_C	C	290	-0.2623	-0.6008	0.07619	0.13	2	113431492	113642167	IL1A	0.76928	0.548373	1.07917
2	113627351	113627351	h3a_37_2_113627351_G_C	C	290	-0.2623	-0.6008	0.07619	0.13	2	113487328	113694480	IL1B	0.76928	0.548373	1.07917
22	17694949	17694949	h3a_37_22_17694949_A_G	A	290	0.2793	-0.08146	0.6401	0.1304	22	17465844	17696583	IL17RA	1.3222	0.92177	1.89667
5	148798362	148798362	snp-known75879163	A	290	-0.4667	-1.07	0.1363	0.1305	5	148650887	148883765	IL17B	0.627068	0.343009	1.14603
19	41893036	41893036	kgp21433184	A	290	1.57	-0.4614	3.601	0.131	19	41707492	41959816	TGFB1	4.80665	0.6304	36.6349
1	206951397	206951397	kgp3267104	A	290	-0.4536	-1.042	0.135	0.1321	1	206840947	207045839	IL10	0.635337	0.352748	1.14454
2	3777998	3777998	h3a_37_2_3777998_A_G	A	290	-0.3435	-0.7895	0.1025	0.1324	2	3542426	3792048	COLEC11	0.709283	0.454072	1.10794
1	154466623	154466623	snp-known56860243	A	290	-0.5611	-1.291	0.1688	0.1331	1	154277669	154541926	IL6R	0.570581	0.274996	1.18388
2	204732714	204732714	snp-known231775	G	290	-0.2663	-0.6133	0.08071	0.1338	2	204632509	204838683	CTLA4	0.766209	0.541561	1.08406
2	204715652	204715652	kgp14982813	G	290	-1.278	-2.943	0.3877	0.1339	2	204632509	204838683	CTLA4	0.278594	0.0527074	1.47359
2	204720467	204720467	snp-known77514742	C	290	-1.278	-2.943	0.3877	0.1339	2	204632509	204838683	CTLA4	0.278594	0.0527074	1.47359
5	148785666	148785666	kgp22118782	G	290	1.57	-0.4789	3.62	0.1343	5	148650887	148883765	IL17B	4.80665	0.619464	37.3376
22	17590404	17590404	snp-known41482444	A	281	0.5304	-0.1619	1.223	0.1345	22	17465844	17696583	IL17RA	1.69961	0.850526	3.39736
5	132099999	132099999	GA004640	A	290	0.6424	-0.1963	1.481	0.1345	5	131909678	132118368	IL4	1.90104	0.821766	4.39734
17	27410277	27410277	h3a_37_17_27410277_T_C	A	290	-0.2703	-0.6235	0.08284	0.1348	17	27300537	27518537	TIAF1	0.763151	0.536065	1.08637
22	17616217	17616217	rs4819558	A	290	0.6831	-0.2093	1.575	0.1348	22	17465844	17696583	IL17RA	1.98001	0.811152	4.83074
1	154379749	154379749	seq-rs12083516	A	288	-0.398	-0.9184	0.1225	0.1352	1	154277669	154541926	IL6R	0.671662	0.399157	1.13032
22	17616510	17616510	h3a_37_22_17616510_A_C	C	290	0.6617	-0.2053	1.529	0.1359	22	17465844	17696583	IL17RA	1.93808	0.814403	4.61356
22	17567177	17567177	kgp8229199	A	290	-0.6826	-1.577	0.2121	0.136	22	17465844	17696583	IL17RA	0.505301	0.206594	1.23627
9	136128558	136128558	kgp6779555	G	289	-0.4332	-1.001	0.1345	0.136	9	136025788	136250617	ABO	0.648431	0.367512	1.14396
2	3782619	3782619	kgp14513539	A	290	1.261	-0.3943	2.916	0.1366	2	3542426	3792048	COLEC11	3.52895	0.674152	18.4673
5	148783978	148783978	kgp2948942	A	290	0.3584	-0.1126	0.8293	0.1371	5	148650887	148883765	IL17B	1.43104	0.893508	2.29171
2	3657772	3657772	kgp14803732	A	290	0.7783	-0.2453	1.802	0.1373	2	3542426	3792048	COLEC11	2.17777	0.78247	6.06176
12	56807709	56807709	kgp10067113	A	290	-0.2985	-0.6911	0.09409	0.1374	12	56632663	56834193	IL23A	0.74193	0.501025	1.09866
2	3728305	3728305	kgp9944460	G	290	-0.4683	-1.084	0.1478	0.1375	2	3542426	3792048	COLEC11	0.626066	0.33824	1.15928
6	52039916	52039916	rs16882154	A	290	0.6033	-0.1907	1.397	0.1376	6	51951185	52155436	IL17A	1.82814	0.82638	4.04305
6	52039916	52039916	rs16882154	A	290	0.6033	-0.1907	1.397	0.1376	6	52001479	52209335	IL17F	1.82814	0.82638	4.04305
2	204684835	204684835	rs1018361	G	290	-0.3262	-0.7555	0.1032	0.1377	2	204632509	204838683	CTLA4	0.721661	0.469776	1.10871
9	136219295	136219295	snp-known41296099	G	290	0.584	-0.1846	1.353	0.1377	9	136025788	136250617	ABO	1.7932	0.831437	3.86902
12	68562443	68562443	snp-known7138107	A	290	-0.572	-1.326	0.1822	0.1383	12	68448548	68653527	IFNG	0.564396	0.265537	1.19985
12	57480782	57480782	kgp18948580	A	290	-0.7355	-1.706	0.2349	0.1386	12	57389191	57625922	STAT6	0.479266	0.181591	1.26478
6	52046826	52046826	snp-known6937618	G	290	0.8465	-0.271	1.964	0.1388	6	51951185	52155436	IL17A	2.33147	0.762616	7.12778
6	52046826	52046826	snp-known6937618	G	290	0.8465	-0.271	1.964	0.1388	6	52001479	52209335	IL17F	2.33147	0.762616	7.12778
12	56699429	56699429	h3a_37_12_56699429_G_A	A	289	-0.3943	-0.9151	0.1266	0.1391	12	56632663	56834193	IL23A	0.674152	0.400477	1.13496
2	204758746	204758746	h3a_37_2_204758746_A_G	G	288	-0.2744	-0.6372	0.08845	0.1395	2	204632509	204838683	CTLA4	0.760028	0.528771	1.09248
7	22795052	22795052	kgp2997196	A	290	-0.3146	-0.7307	0.1016	0.1396	7	22665503	22871621	IL6	0.730081	0.481572	1.10694
22	17495145	17495145	rs1966416	A	290	2.151	-0.7094	5.011	0.1417	22	17465844	17696583	IL17RA	8.59345	0.491939	150.055
4	123677472	123677472	snp-known6815982	G	288	-0.3127	-0.7285	0.1031	0.1417	4	123440138	123710311	IL21-AS1	0.731469	0.482632	1.1086
12	68608537	68608537	h3a-req-rs11571023_ver1	G	290	0.5457	-0.181	1.272	0.1423	12	68448548	68653527	IFNG	1.72582	0.834435	3.56798
12	68608537	68608537	h3a-req-rs11571023_ver2	G	290	0.5457	-0.181	1.272	0.1423	12	68448548	68653527	IFNG	1.72582	0.834435	3.56798
14	21292095	21292095	snp-known34685857	A	290	0.5588	-0.1854	1.303	0.1423	14	21259558	21460507	RNASE3	1.74857	0.830772	3.68032
7	22768124	22768124	rs1474347	C	290	0.4495	-0.1491	1.048	0.1423	7	22665503	22871621	IL6	1.56753	0.861483	2.85194
6	52090505	52090505	kgp9397304	A	290	-0.4052	-0.945	0.1345	0.1424	6	51951185	52155436	IL17A	0.666843	0.38868	1.14396
6	52090505	52090505	kgp9397304	A	290	-0.4052	-0.945	0.1345	0.1424	6	52001479	52209335	IL17F	0.666843	0.38868	1.14396
12	56779823	56779823	snp-known12306512	C	290	0.2763	-0.09185	0.6444	0.1425	12	56632663	56834193	IL23A	1.31824	0.912242	1.90484
12	68467908	68467908	kgp1501774	G	289	-0.4583	-1.069	0.1525	0.1426	12	68448548	68653527	IFNG	0.632358	0.343352	1.16474
12	56822690	56822690	h3a_37_12_56822690_C_T	A	290	-0.3307	-0.7718	0.1103	0.1429	12	56632663	56834193	IL23A	0.718421	0.46218	1.11661
1	206900379	206900379	snp-known12132083	A	290	0.4978	-0.1664	1.162	0.143	1	206840947	207045839	IL10	1.6451	0.846707	3.19632
1	206910867	206910867	snp-known12137120	A	290	0.4978	-0.1664	1.162	0.143	1	206840947	207045839	IL10	1.6451	0.846707	3.19632
1	154436436	154436436	seq-rs61812626	A	290	0.4612	-0.1544	1.077	0.1432	1	154277669	154541926	IL6R	1.58598	0.856929	2.93586
14	21425348	21425348	rs10149547	A	290	0.4073	-0.1363	0.9508	0.1432	14	21259558	21460507	RNASE3	1.50275	0.872581	2.58778
7	22754088	22754088	kgp10634850	G	290	0.2701	-0.09063	0.6308	0.1434	7	22665503	22871621	IL6	1.3101	0.913356	1.87911
19	41948683	41948683	rs11083620	G	290	-0.292	-0.6821	0.0981	0.1436	19	41707492	41959816	TGFB1	0.746769	0.505554	1.10307
12	68652375	68652375	kgp11405839	G	290	0.7207	-0.2428	1.684	0.1438	12	68448548	68653527	IFNG	2.05587	0.784428	5.38706
7	22668587	22668587	rs13234609	G	290	0.4067	-0.1369	0.9503	0.1438	7	22665503	22871621	IL6	1.50185	0.872057	2.58649
9	136042782	136042782	kgp2921140	A	281	-0.3467	-0.8101	0.1167	0.1438	9	136025788	136250617	ABO	0.707017	0.444814	1.12378
2	113552737	113552737	rs4848304	G	290	0.3814	-0.1289	0.8917	0.1441	2	113431492	113642167	IL1A	1.46433	0.879062	2.43927
2	113552737	113552737	rs4848304	G	290	0.3814	-0.1289	0.8917	0.1441	2	113487328	113694480	IL1B	1.46433	0.879062	2.43927
5	158677719	158677719	snp-known77058910	A	290	-0.8563	-2.002	0.2893	0.1441	5	158641791	158857895	IL12B	0.424731	0.135065	1.33549
9	137735711	137735711	snp-known116561240	G	289	-0.3789	-0.8861	0.1282	0.1443	9	137672654	137879924	FCN2	0.684614	0.41226	1.13678
9	137691021	137691021	kgp1489196	A	290	0.2975	-0.1014	0.6963	0.145	9	137672654	137879924	FCN2	1.34649	0.903572	2.00632
9	137685176	137685176	kgp9254668	A	283	-0.276	-0.6461	0.09419	0.1452	9	137672654	137879924	FCN2	0.758813	0.524086	1.09877
12	56822071	56822071	h3a_37_12_56822071_G_A	A	290	0.9677	-0.3323	2.268	0.1458	12	56632663	56834193	IL23A	2.63188	0.717272	9.66006
19	41763631	41763631	kgp21536557	G	288	-0.5844	-1.371	0.2019	0.1464	19	41707492	41959816	TGFB1	0.55744	0.253853	1.22373
5	148665430	148665430	rs352355	A	290	0.2611	-0.09063	0.6128	0.1469	5	148650887	148883765	IL17B	1.29836	0.913356	1.84559
17	27509288	27509288	kgp13911744	C	289	-1.486	-3.49	0.5185	0.1474	17	27300537	27518537	TIAF1	0.226276	0.0305009	1.67951
19	41903671	41903671	rs892044	A	289	-0.3094	-0.7269	0.1081	0.1476	19	41707492	41959816	TGFB1	0.733887	0.483405	1.11416
17	27504921	27504921	rs9906043	G	290	-0.2981	-0.7009	0.1047	0.1481	17	27300537	27518537	TIAF1	0.742227	0.496139	1.11038
2	113665741	113665741	kgp5262033	A	290	-0.2828	-0.665	0.09932	0.1481	2	113487328	113694480	IL1B	0.753671	0.514274	1.10442
2	3684912	3684912	rs3811529	A	290	0.3594	-0.1262	0.845	0.1481	2	3542426	3792048	COLEC11	1.43247	0.881439	2.32798
19	41944237	41944237	rs2231940	G	290	-0.3257	-0.7659	0.1146	0.1483	19	41707492	41959816	TGFB1	0.722022	0.464915	1.12142
4	123503492	123503492	snp-known10212786	C	288	-0.2787	-0.6555	0.09815	0.1484	4	123433783	123642224	IL21	0.756767	0.519182	1.10313
4	123503492	123503492	snp-known10212786	C	288	-0.2787	-0.6555	0.09815	0.1484	4	123440138	123710311	IL21-AS1	0.756767	0.519182	1.10313
1	154404598	154404598	seq-rs114766856	G	289	-0.5315	-1.251	0.1877	0.1487	1	154277669	154541926	IL6R	0.587723	0.286218	1.20647
12	68634249	68634249	rs11177129	G	290	0.338	-0.1194	0.7954	0.1487	12	68448548	68653527	IFNG	1.40214	0.887453	2.21533
12	56718109	56718109	kgp19053236	G	290	2.118	-0.7492	4.986	0.1489	12	56632663	56834193	IL23A	8.31449	0.472745	146.35
2	113691499	113691499	rs12987491	A	290	0.3336	-0.1182	0.7855	0.1491	2	113487328	113694480	IL1B	1.39598	0.888518	2.1935
4	123671551	123671551	rs6811183	A	290	0.2688	-0.0957	0.6333	0.1496	4	123440138	123710311	IL21-AS1	1.30839	0.908737	1.88382
5	131784393	131784393	rs12521868	A	290	0.6484	-0.231	1.528	0.1496	5	131777136	131992530	IL5	1.91248	0.793739	4.60895
1	206856620	206856620	h3a_37_1_206856620_A_G	G	290	-0.3427	-0.8075	0.1221	0.1497	1	206840947	207045839	IL10	0.709851	0.445972	1.12987
2	3620795	3620795	snp-known61645116	C	290	-0.3942	-0.929	0.1405	0.1497	2	3542426	3792048	COLEC11	0.674219	0.394948	1.15085
14	21303464	21303464	snp-known11846423	A	290	-0.4557	-1.074	0.1627	0.1499	14	21259558	21460507	RNASE3	0.634004	0.341639	1.17668
5	132094103	132094103	kgp22274390	A	289	-0.5766	-1.36	0.2065	0.1502	5	131891955	132096802	IL13	0.561805	0.256661	1.22937
5	132094103	132094103	kgp22274390	A	289	-0.5766	-1.36	0.2065	0.1502	5	131909678	132118368	IL4	0.561805	0.256661	1.22937
12	68486674	68486674	kgp2455489	G	290	0.3547	-0.1271	0.8366	0.1503	12	68448548	68653527	IFNG	1.42575	0.880646	2.3085
2	3757512	3757512	kgp3501364	A	289	0.2703	-0.09704	0.6375	0.1505	2	3542426	3792048	COLEC11	1.31036	0.90752	1.89175
5	148803610	148803610	h3a_37_5_148803610_G_A	A	279	-0.5624	-1.327	0.202	0.1505	5	148650887	148883765	IL17B	0.56984	0.265272	1.22385
4	123658665	123658665	snp-known72913892	G	290	-0.302	-0.7128	0.1087	0.1507	4	123440138	123710311	IL21-AS1	0.739338	0.49027	1.11483
2	113555592	113555592	rs11687624	A	290	0.2888	-0.1044	0.6821	0.1512	2	113431492	113642167	IL1A	1.33482	0.900865	1.97803
2	113555592	113555592	rs11687624	A	290	0.2888	-0.1044	0.6821	0.1512	2	113487328	113694480	IL1B	1.33482	0.900865	1.97803
1	206846543	206846543	kgp889744	A	290	-0.342	-0.8077	0.1237	0.1513	1	206840947	207045839	IL10	0.710348	0.445882	1.13168
9	137711443	137711443	kgp18326188	G	290	0.3761	-0.1364	0.8885	0.1516	9	137672654	137879924	FCN2	1.45659	0.872494	2.43148
12	57588433	57588433	rs1800141	A	290	0.4244	-0.1543	1.003	0.1518	12	57389191	57625922	STAT6	1.52867	0.857015	2.72645
5	158769753	158769753	snp-known4921484	A	290	-0.6806	-1.61	0.2487	0.1523	5	158641791	158857895	IL12B	0.506313	0.199888	1.28236
9	136185429	136185429	snp-known115904228	G	290	0.617	-0.2255	1.46	0.1524	9	136025788	136250617	ABO	1.85336	0.798117	4.30596
14	21278470	21278470	kgp8477685	A	290	0.8614	-0.3152	2.038	0.1525	14	21259558	21460507	RNASE3	2.36647	0.729643	7.67524
4	123649223	123649223	kgp448328	G	290	0.2663	-0.09747	0.63	0.1525	4	123440138	123710311	IL21-AS1	1.30513	0.90713	1.87761
2	113468896	113468896	kgp4003777	A	290	-0.4693	-1.111	0.1722	0.1528	2	113431492	113642167	IL1A	0.62544	0.32923	1.18792
2	113536956	113536956	kgp14640696	A	290	-2.078	-4.922	0.7655	0.1532	2	113431492	113642167	IL1A	0.12518	0.00728455	2.15007
2	113536956	113536956	kgp14640696	A	290	-2.078	-4.922	0.7655	0.1532	2	113487328	113694480	IL1B	0.12518	0.00728455	2.15007
2	3580462	3580462	snp-known114054413	G	290	0.4406	-0.163	1.044	0.1537	2	3542426	3792048	COLEC11	1.55364	0.849591	2.84056
9	137715604	137715604	kgp22788631	A	290	-0.6763	-1.603	0.2501	0.1537	9	137672654	137879924	FCN2	0.508495	0.201292	1.28415
6	52002310	52002310	rs1413917	G	290	-0.2829	-0.6706	0.1049	0.154	6	51951185	52155436	IL17A	0.753595	0.511402	1.1106
6	52002310	52002310	rs1413917	G	290	-0.2829	-0.6706	0.1049	0.154	6	52001479	52209335	IL17F	0.753595	0.511402	1.1106
5	148825669	148825669	rs10062536	A	290	0.2634	-0.09779	0.6246	0.1541	5	148650887	148883765	IL17B	1.30135	0.906839	1.8675
14	23848311	23848311	rs723840	G	290	-0.3828	-0.908	0.1425	0.1544	14	23742018	23945612	IL25	0.681949	0.40333	1.15315
2	113577957	113577957	rs7596461	A	290	-0.2748	-0.6533	0.1036	0.1558	2	113431492	113642167	IL1A	0.759724	0.520326	1.10916
2	113577957	113577957	rs7596461	A	290	-0.2748	-0.6533	0.1036	0.1558	2	113487328	113694480	IL1B	0.759724	0.520326	1.10916
9	137734873	137734873	kgp2756093	A	290	-0.3985	-0.9476	0.1505	0.156	9	137672654	137879924	FCN2	0.671326	0.38767	1.16242
4	123600132	123600132	kgp1528875	A	290	0.4398	-0.1676	1.047	0.157	4	123433783	123642224	IL21	1.5524	0.845692	2.84909
4	123600132	123600132	kgp1528875	A	290	0.4398	-0.1676	1.047	0.157	4	123440138	123710311	IL21-AS1	1.5524	0.845692	2.84909
2	3761999	3761999	kgp9801878	C	289	-0.3035	-0.7229	0.116	0.1574	2	3542426	3792048	COLEC11	0.73823	0.485343	1.123
5	148828450	148828450	kgp22616473	G	290	0.5714	-0.2185	1.361	0.1574	5	148650887	148883765	IL17B	1.77074	0.803723	3.90009
12	68520751	68520751	rs1118866	G	290	-0.451	-1.074	0.1725	0.1575	12	68448548	68653527	IFNG	0.636991	0.341639	1.18827
9	137755368	137755368	kgp18596843	C	289	-1.064	-2.537	0.4083	0.1578	9	137672654	137879924	FCN2	0.345073	0.0791034	1.50426
14	23880278	23880278	rs12890908	A	290	0.4201	-0.1618	1.002	0.1582	14	23742018	23945612	IL25	1.52211	0.850611	2.72372
2	204652656	204652656	kgp14304439	A	290	-0.7796	-1.86	0.3012	0.1586	2	204632509	204838683	CTLA4	0.458589	0.155673	1.35148
7	22838625	22838625	kgp4530735	C	290	-0.4244	-1.014	0.1648	0.1592	7	22665503	22871621	IL6	0.654162	0.362765	1.17916
7	22716524	22716524	rs4719709	G	290	0.3755	-0.1465	0.8975	0.1598	7	22665503	22871621	IL6	1.45572	0.863726	2.45346
9	136158964	136158964	kgp4880954	A	290	0.3947	-0.1541	0.9436	0.1598	9	136025788	136250617	ABO	1.48394	0.857186	2.56921
4	123671045	123671045	h3a_37_4_123671045_T_C	A	289	0.2633	-0.1031	0.6296	0.1601	4	123440138	123710311	IL21-AS1	1.30122	0.902037	1.87686
9	137679219	137679219	snp-known56271622	A	290	0.7556	-0.2955	1.807	0.1601	9	137672654	137879924	FCN2	2.12889	0.744159	6.09214
5	148831903	148831903	kgp456532	A	290	0.27	-0.1059	0.6458	0.1604	5	148650887	148883765	IL17B	1.30996	0.899515	1.90751
6	52005005	52005005	rs11966138	A	290	-0.2791	-0.6677	0.1096	0.1605	6	51951185	52155436	IL17A	0.756464	0.512887	1.11583
6	52005005	52005005	rs11966138	A	290	-0.2791	-0.6677	0.1096	0.1605	6	52001479	52209335	IL17F	0.756464	0.512887	1.11583
9	136166346	136166346	snp-known7025162	A	289	-0.283	-0.6772	0.1113	0.1607	9	136025788	136250617	ABO	0.75352	0.508038	1.11773
5	158856139	158856139	h3a_37_5_158856139_T_G	C	290	0.5555	-0.2187	1.33	0.1608	5	158641791	158857895	IL12B	1.74281	0.803563	3.78104
12	56781304	56781304	snp-known115947945	G	290	0.4169	-0.1644	0.9983	0.161	12	56632663	56834193	IL23A	1.51725	0.848403	2.71366
1	206924289	206924289	kgp3373261	G	290	0.6879	-0.2717	1.648	0.1612	1	206840947	207045839	IL10	1.98953	0.762083	5.19658
6	52132875	52132875	kgp17134989	G	290	0.305	-0.121	0.7311	0.1617	6	51951185	52155436	IL17A	1.35663	0.886034	2.07736
6	52132875	52132875	kgp17134989	G	290	0.305	-0.121	0.7311	0.1617	6	52001479	52209335	IL17F	1.35663	0.886034	2.07736
12	68545722	68545722	kgp2827703	A	290	-0.4922	-1.18	0.1953	0.1618	12	68448548	68653527	IFNG	0.61128	0.307279	1.21568
7	22761202	22761202	rs2056576	G	290	-0.2531	-0.6066	0.1005	0.1619	7	22665503	22871621	IL6	0.77639	0.545201	1.10572
14	21335266	21335266	rs11848869	A	290	0.2817	-0.1125	0.6759	0.1626	14	21259558	21460507	RNASE3	1.32538	0.893597	1.9658
2	3780595	3780595	rs9308792	A	290	-0.2794	-0.6705	0.1118	0.1627	2	3542426	3792048	COLEC11	0.756237	0.511453	1.11829
9	136182044	136182044	h3a_37_9_136182044_A_G	A	290	-0.6203	-1.49	0.2491	0.1632	9	136025788	136250617	ABO	0.537783	0.225373	1.28287
2	204823459	204823459	kgp3586248	A	290	0.6026	-0.2432	1.448	0.1638	2	204632509	204838683	CTLA4	1.82686	0.784115	4.2546
2	204824652	204824652	kgp742634	A	290	0.6026	-0.2432	1.448	0.1638	2	204632509	204838683	CTLA4	1.82686	0.784115	4.2546
2	204825584	204825584	rs10932038	G	290	0.6026	-0.2432	1.448	0.1638	2	204632509	204838683	CTLA4	1.82686	0.784115	4.2546
5	131789557	131789557	h3a_37_5_131789557_C_T	G	290	-0.2665	-0.6405	0.1076	0.1638	5	131777136	131992530	IL5	0.766056	0.527029	1.1136
5	131790339	131790339	kgp9078062	A	290	-0.2665	-0.6405	0.1076	0.1638	5	131777136	131992530	IL5	0.766056	0.527029	1.1136
5	131791364	131791364	kgp5441124	G	290	-0.2665	-0.6405	0.1076	0.1638	5	131777136	131992530	IL5	0.766056	0.527029	1.1136
5	132049027	132049027	snp-known2897442	A	290	0.6313	-0.2551	1.518	0.1639	5	131891955	132096802	IL13	1.88005	0.774839	4.56309
5	132049027	132049027	snp-known2897442	A	290	0.6313	-0.2551	1.518	0.1639	5	131909678	132118368	IL4	1.88005	0.774839	4.56309
2	204748650	204748650	kgp1543964	G	290	2.258	-0.9129	5.428	0.164	2	204632509	204838683	CTLA4	9.56394	0.401359	227.693
2	204775030	204775030	kgp3534457	C	290	2.258	-0.9129	5.428	0.164	2	204632509	204838683	CTLA4	9.56394	0.401359	227.693
5	132029366	132029366	kgp22336057	A	290	0.5177	-0.2094	1.245	0.164	5	131891955	132096802	IL13	1.67816	0.811071	3.47293
5	132029366	132029366	kgp22336057	A	290	0.5177	-0.2094	1.245	0.164	5	131909678	132118368	IL4	1.67816	0.811071	3.47293
2	113558611	113558611	kgp14657440	A	290	-0.8025	-1.93	0.3251	0.1642	2	113431492	113642167	IL1A	0.448207	0.145148	1.38417
2	113558611	113558611	kgp14657440	A	290	-0.8025	-1.93	0.3251	0.1642	2	113487328	113694480	IL1B	0.448207	0.145148	1.38417
2	3774519	3774519	h3a_37_2_3774519_T_C	A	290	-0.4326	-1.041	0.1755	0.1644	2	3542426	3792048	COLEC11	0.64882	0.353101	1.19184
12	68476200	68476200	h3a_37_12_68476200_A_C	C	285	0.3188	-0.1298	0.7674	0.1648	12	68448548	68653527	IFNG	1.37548	0.878271	2.15416
9	136035937	136035937	snp-known57858023	A	290	0.4651	-0.19	1.12	0.1653	9	136025788	136250617	ABO	1.59217	0.826959	3.06485
22	17488026	17488026	kgp4107590	G	285	0.2998	-0.1229	0.7225	0.1657	22	17465844	17696583	IL17RA	1.34959	0.884352	2.05958
2	113542960	113542960	rs1800587	A	290	0.2541	-0.1044	0.6126	0.1659	2	113431492	113642167	IL1A	1.2893	0.900865	1.84522
2	113542960	113542960	rs1800587	A	290	0.2541	-0.1044	0.6126	0.1659	2	113487328	113694480	IL1B	1.2893	0.900865	1.84522
12	68631611	68631611	rs4913426	C	290	0.5236	-0.2155	1.263	0.1662	12	68448548	68653527	IFNG	1.68809	0.806138	3.53601
2	204790937	204790937	snp-known6714468	G	288	0.3635	-0.1507	0.8778	0.1671	2	204632509	204838683	CTLA4	1.43835	0.860106	2.4056
19	41916547	41916547	kgp1726517	A	289	-0.3462	-0.8366	0.1443	0.1678	19	41707492	41959816	TGFB1	0.707371	0.433181	1.15523
4	123670687	123670687	kgp7401135	A	289	0.2579	-0.1079	0.6237	0.1682	4	123440138	123710311	IL21-AS1	1.29421	0.897717	1.86582
5	132097051	132097051	kgp22701129	A	290	0.2712	-0.1136	0.656	0.1683	5	131909678	132118368	IL4	1.31154	0.892615	1.92707
1	154434642	154434642	seq-rs35938325	G	290	0.3972	-0.1666	0.9609	0.1685	1	154277669	154541926	IL6R	1.48765	0.846538	2.61405
14	21303284	21303284	rs10150744	G	290	0.4564	-0.1914	1.104	0.1685	14	21259558	21460507	RNASE3	1.57838	0.825802	3.01621
5	131917350	131917350	kgp8947440	A	290	0.3077	-0.1296	0.745	0.1691	5	131777136	131992530	IL5	1.36029	0.878447	2.10644
5	131917350	131917350	kgp8947440	A	290	0.3077	-0.1296	0.745	0.1691	5	131891955	132096802	IL13	1.36029	0.878447	2.10644
5	131917350	131917350	kgp8947440	A	290	0.3077	-0.1296	0.745	0.1691	5	131909678	132118368	IL4	1.36029	0.878447	2.10644
12	56818682	56818682	h3a_37_12_56818682_T_C	G	289	0.4717	-0.1991	1.143	0.1693	12	56632663	56834193	IL23A	1.60272	0.819468	3.13616
2	3673648	3673648	rs10170348	A	290	-0.9596	-2.326	0.4065	0.1698	2	3542426	3792048	COLEC11	0.383046	0.0976857	1.50155
4	123679002	123679002	rs13142203	G	290	-0.2799	-0.6787	0.119	0.1703	4	123440138	123710311	IL21-AS1	0.755859	0.507276	1.12637
2	113490951	113490951	kgp6482163	A	290	-0.2971	-0.7213	0.127	0.1709	2	113431492	113642167	IL1A	0.74297	0.48612	1.13542
2	113490951	113490951	kgp6482163	A	290	-0.2971	-0.7213	0.127	0.1709	2	113487328	113694480	IL1B	0.74297	0.48612	1.13542
5	148775729	148775729	kgp1238122	G	288	-0.2667	-0.6475	0.1141	0.171	5	148650887	148883765	IL17B	0.765903	0.523353	1.12086
9	137829542	137829542	kgp18623182	G	289	0.722	-0.31	1.754	0.1715	9	137672654	137879924	FCN2	2.05855	0.733447	5.77767
14	23939281	23939281	rs10149626	A	290	-1.999	-4.858	0.8595	0.1716	14	23742018	23945612	IL25	0.135471	0.007766	2.36198
7	22761652	22761652	kgp8909001	A	290	0.4456	-0.1922	1.083	0.172	7	22665503	22871621	IL6	1.56143	0.825142	2.95353
5	148797732	148797732	kgp7481831	G	290	-0.3097	-0.7532	0.1337	0.1722	5	148650887	148883765	IL17B	0.733667	0.470857	1.14305
6	52111157	52111157	rs11465529	A	290	0.4826	-0.2085	1.174	0.1723	6	51951185	52155436	IL17A	1.62028	0.811801	3.23491
6	52111157	52111157	rs11465529	A	290	0.4826	-0.2085	1.174	0.1723	6	52001479	52209335	IL17F	1.62028	0.811801	3.23491
22	17573272	17573272	kgp7476445	G	290	0.4561	-0.1978	1.11	0.1727	22	17465844	17696583	IL17RA	1.57791	0.820534	3.03436
1	154423485	154423485	h3a-req-rs4845626_ver1	C	290	-0.2411	-0.5869	0.1046	0.1728	1	154277669	154541926	IL6R	0.785763	0.556048	1.11027
1	154423485	154423485	h3a-req-rs4845626_ver2	C	290	-0.2411	-0.5869	0.1046	0.1728	1	154277669	154541926	IL6R	0.785763	0.556048	1.11027
12	68648622	68648622	rs2227478	G	289	0.2789	-0.1215	0.6793	0.1734	12	68448548	68653527	IFNG	1.32168	0.885591	1.9725
2	113602559	113602559	rs4849127	A	290	-0.2348	-0.5723	0.1028	0.174	2	113431492	113642167	IL1A	0.790729	0.564226	1.10827
2	113602559	113602559	rs4849127	A	290	-0.2348	-0.5723	0.1028	0.174	2	113487328	113694480	IL1B	0.790729	0.564226	1.10827
14	21309070	21309070	kgp6225967	G	289	0.2665	-0.1178	0.6509	0.1753	14	21259558	21460507	RNASE3	1.30539	0.888874	1.91727
4	123514528	123514528	h3a_37_4_123514528_G_A	A	290	-0.252	-0.6156	0.1115	0.1754	4	123433783	123642224	IL21	0.777245	0.540317	1.11795
4	123514528	123514528	h3a_37_4_123514528_G_A	A	290	-0.252	-0.6156	0.1115	0.1754	4	123440138	123710311	IL21-AS1	0.777245	0.540317	1.11795
5	131792058	131792058	rs7734115	A	289	0.2491	-0.1103	0.6086	0.1755	5	131777136	131992530	IL5	1.28287	0.895565	1.83786
6	51953524	51953524	kgp11942949	A	290	0.2551	-0.1134	0.6236	0.176	6	51951185	52155436	IL17A	1.29059	0.892793	1.86563
9	137684433	137684433	h3a_37_9_137684433_A_C	C	290	-0.2515	-0.6152	0.1121	0.1764	9	137672654	137879924	FCN2	0.777633	0.540533	1.11862
22	17493013	17493013	kgp3418719	A	288	0.4479	-0.2016	1.097	0.1777	22	17465844	17696583	IL17RA	1.56502	0.817422	2.99517
22	17494547	17494547	rs5994130	A	290	-0.3866	-0.9475	0.1742	0.1778	22	17465844	17696583	IL17RA	0.679363	0.387709	1.19029
9	137703013	137703013	kgp18385570	A	290	-0.3689	-0.9054	0.1676	0.1789	9	137672654	137879924	FCN2	0.691495	0.40438	1.18246
9	137710262	137710262	kgp12380072	A	290	0.4968	-0.2261	1.22	0.1792	9	137672654	137879924	FCN2	1.64345	0.797638	3.38719
12	68509144	68509144	kgp19162666	A	289	0.3915	-0.1785	0.9616	0.1794	12	68448548	68653527	IFNG	1.4792	0.836524	2.61588
1	154424497	154424497	seq-rs11804305	A	290	0.5544	-0.2532	1.362	0.1796	1	154277669	154541926	IL6R	1.7409	0.776313	3.90399
5	132070398	132070398	kgp22263138	A	290	0.3967	-0.1812	0.9746	0.1797	5	131891955	132096802	IL13	1.48691	0.834268	2.65011
5	132070398	132070398	kgp22263138	A	290	0.3967	-0.1812	0.9746	0.1797	5	131909678	132118368	IL4	1.48691	0.834268	2.65011
14	23873021	23873021	rs11850295	A	290	0.465	-0.2126	1.143	0.1798	14	23742018	23945612	IL25	1.59201	0.808479	3.13616
12	57490100	57490100	rs324015	A	283	-0.3377	-0.8299	0.1546	0.18	12	57389191	57625922	STAT6	0.713409	0.436093	1.16719
2	3754549	3754549	kgp14596802	G	290	0.61	-0.2794	1.499	0.18	2	3542426	3792048	COLEC11	1.84043	0.756237	4.47721
5	158765908	158765908	kgp7895469	G	290	-0.6221	-1.529	0.2848	0.18	5	158641791	158857895	IL12B	0.536816	0.216752	1.3295
2	113591655	113591655	kgp1018098	A	280	-0.2279	-0.5604	0.1046	0.1804	2	113431492	113642167	IL1A	0.796204	0.570981	1.11027
2	113591655	113591655	kgp1018098	A	280	-0.2279	-0.5604	0.1046	0.1804	2	113487328	113694480	IL1B	0.796204	0.570981	1.11027
19	41875919	41875919	kgp6082003	C	289	0.3065	-0.1409	0.754	0.1805	19	41707492	41959816	TGFB1	1.35866	0.868576	2.12548
14	23888040	23888040	rs12894524	C	290	-0.2294	-0.5643	0.1055	0.1806	14	23742018	23945612	IL25	0.79501	0.568758	1.11127
5	132089276	132089276	kgp22399314	C	290	-0.635	-1.562	0.2922	0.1806	5	131891955	132096802	IL13	0.529935	0.209716	1.33937
5	132089276	132089276	kgp22399314	C	290	-0.635	-1.562	0.2922	0.1806	5	131909678	132118368	IL4	0.529935	0.209716	1.33937
2	204702907	204702907	kgp6640004	A	290	0.3128	-0.1441	0.7697	0.1808	2	204632509	204838683	CTLA4	1.36725	0.865801	2.15912
7	22795153	22795153	rs1524104	G	283	-0.2812	-0.6923	0.1298	0.1811	7	22665503	22871621	IL6	0.754877	0.500424	1.1386
5	148666184	148666184	kgp9154971	G	290	-0.2391	-0.5887	0.1105	0.1813	5	148650887	148883765	IL17B	0.787336	0.555048	1.11684
6	52039396	52039396	kgp9550990	C	290	-0.4989	-1.229	0.2311	0.1816	6	51951185	52155436	IL17A	0.607198	0.292585	1.25999
6	52039396	52039396	kgp9550990	C	290	-0.4989	-1.229	0.2311	0.1816	6	52001479	52209335	IL17F	0.607198	0.292585	1.25999
9	137735592	137735592	kgp5139848	A	290	-0.5248	-1.293	0.2433	0.1817	9	137672654	137879924	FCN2	0.591674	0.274446	1.27545
5	148779512	148779512	rs422727	A	290	0.2328	-0.1081	0.5737	0.1819	5	148650887	148883765	IL17B	1.26213	0.897538	1.77482
9	137708934	137708934	kgp1011037	C	290	0.352	-0.1643	0.8683	0.1826	9	137672654	137879924	FCN2	1.42191	0.848487	2.38286
2	113645942	113645942	rs2708924	A	290	0.3028	-0.1414	0.747	0.1827	2	113487328	113694480	IL1B	1.35364	0.868142	2.11066
14	23768700	23768700	h3a_37_14_23768700_A_T	A	288	0.2965	-0.1387	0.7317	0.183	14	23742018	23945612	IL25	1.34514	0.870489	2.07861
22	17615234	17615234	kgp8043115	G	290	0.3929	-0.1841	0.9698	0.1832	22	17465844	17696583	IL17RA	1.48127	0.831853	2.63742
5	148835135	148835135	snp-known353230	T	290	-0.3378	-0.8341	0.1585	0.1834	5	148650887	148883765	IL17B	0.713338	0.434265	1.17175
14	23753535	23753535	snp-known11844128	G	290	0.4029	-0.1897	0.9955	0.1839	14	23742018	23945612	IL25	1.49616	0.827207	2.70608
5	131992608	131992608	kgp4872761	G	290	-0.2695	-0.6663	0.1273	0.1842	5	131891955	132096802	IL13	0.763761	0.513605	1.13576
5	131992608	131992608	kgp4872761	G	290	-0.2695	-0.6663	0.1273	0.1842	5	131909678	132118368	IL4	0.763761	0.513605	1.13576
2	113478173	113478173	snp-known72950340	G	290	0.6788	-0.3209	1.678	0.1844	2	113431492	113642167	IL1A	1.97151	0.725496	5.35484
12	56825311	56825311	kgp2295903	A	290	0.2608	-0.1234	0.645	0.1845	12	56632663	56834193	IL23A	1.29797	0.88391	1.90599
6	52011469	52011469	rs10484882	A	290	0.2608	-0.1234	0.645	0.1845	6	51951185	52155436	IL17A	1.29797	0.88391	1.90599
6	52011469	52011469	rs10484882	A	290	0.2608	-0.1234	0.645	0.1845	6	52001479	52209335	IL17F	1.29797	0.88391	1.90599
14	21311300	21311300	kgp1477373	G	290	-0.2509	-0.6211	0.1193	0.1852	14	21259558	21460507	RNASE3	0.7781	0.537353	1.12671
1	206857407	206857407	rs4844550	G	290	0.4636	-0.2205	1.148	0.1853	1	206840947	207045839	IL10	1.58979	0.802118	3.15188
12	56816814	56816814	kgp336615	A	290	0.4014	-0.191	0.9938	0.1853	12	56632663	56834193	IL23A	1.49391	0.826133	2.70148
12	68479336	68479336	kgp18691349	A	290	2.724	-1.298	6.746	0.1855	12	68448548	68653527	IFNG	15.2412	0.273077	850.649
12	68643837	68643837	h3a-req-rs138254062_ver1	C	290	1.959	-0.9415	4.86	0.1867	12	68448548	68653527	IFNG	7.09223	0.390042	129.024
22	17469049	17469049	kgp1723728	A	290	0.3024	-0.1454	0.7502	0.1868	22	17465844	17696583	IL17RA	1.3531	0.864676	2.11742
1	206980977	206980977	rs3950619	A	290	0.249	-0.1199	0.6179	0.187	1	206840947	207045839	IL10	1.28274	0.887009	1.85503
1	206872487	206872487	rs4845130	G	290	0.2606	-0.1259	0.647	0.1874	1	206840947	207045839	IL10	1.29771	0.881703	1.9098
2	204688432	204688432	rs231747	A	290	-0.245	-0.6084	0.1184	0.1875	2	204632509	204838683	CTLA4	0.782705	0.544221	1.12569
14	23855357	23855357	snp-known28730764	A	286	0.4663	-0.2257	1.158	0.1877	14	23742018	23945612	IL25	1.59409	0.797957	3.18356
2	113500387	113500387	kgp14337744	C	286	-0.8928	-2.218	0.4328	0.188	2	113431492	113642167	IL1A	0.409508	0.108827	1.54157
2	113500387	113500387	kgp14337744	C	286	-0.8928	-2.218	0.4328	0.188	2	113487328	113694480	IL1B	0.409508	0.108827	1.54157
22	17594886	17594886	snp-known738035	A	290	-0.2267	-0.5633	0.1099	0.188	22	17465844	17696583	IL17RA	0.79716	0.569327	1.11617
22	17594915	17594915	rs738034	G	290	-0.2267	-0.5633	0.1099	0.188	22	17465844	17696583	IL17RA	0.79716	0.569327	1.11617
22	17595070	17595070	snp-known5992628	A	290	-0.2267	-0.5633	0.1099	0.188	22	17465844	17696583	IL17RA	0.79716	0.569327	1.11617
4	123611710	123611710	kgp7118177	G	289	-0.2421	-0.6017	0.1175	0.1881	4	123433783	123642224	IL21	0.784978	0.547879	1.12468
4	123611710	123611710	kgp7118177	G	289	-0.2421	-0.6017	0.1175	0.1881	4	123440138	123710311	IL21-AS1	0.784978	0.547879	1.12468
7	22687910	22687910	rs2905316	G	290	-0.2683	-0.6667	0.1302	0.1881	7	22665503	22871621	IL6	0.764678	0.5134	1.13906
22	17678128	17678128	kgp12249569	G	290	-0.2824	-0.7021	0.1373	0.1884	22	17465844	17696583	IL17RA	0.753972	0.495544	1.14717
2	3644595	3644595	kgp4060792	A	290	-0.6117	-1.521	0.2979	0.1886	2	3542426	3792048	COLEC11	0.542428	0.218493	1.34703
2	3763262	3763262	kgp5501650	G	290	-0.2391	-0.5946	0.1164	0.1886	2	3542426	3792048	COLEC11	0.787336	0.551783	1.12345
9	137713948	137713948	kgp9551928	A	289	-0.4792	-1.192	0.2338	0.1889	9	137672654	137879924	FCN2	0.619279	0.303613	1.26339
9	137860690	137860690	kgp18405529	A	290	-0.4148	-1.032	0.2028	0.1892	9	137672654	137879924	FCN2	0.660472	0.356294	1.22483
1	154439338	154439338	h3a_37_1_154439338_A_G	G	288	0.3756	-0.1838	0.935	0.1894	1	154277669	154541926	IL6R	1.45586	0.832102	2.54721
19	41774935	41774935	snp-known12972949	A	290	0.6028	-0.2953	1.501	0.1895	19	41707492	41959816	TGFB1	1.82723	0.744308	4.48617
5	158680057	158680057	kgp22633800	A	290	0.7825	-0.3832	1.948	0.1895	5	158641791	158857895	IL12B	2.18693	0.681677	7.01464
9	137704433	137704433	snp-known45556931	A	290	-0.3104	-0.7736	0.1528	0.1902	9	137672654	137879924	FCN2	0.733154	0.461349	1.16509
9	137704605	137704605	kgp891099	A	290	-0.3104	-0.7736	0.1528	0.1902	9	137672654	137879924	FCN2	0.733154	0.461349	1.16509
7	22806959	22806959	kgp9654216	A	290	0.3202	-0.1577	0.798	0.1903	7	22665503	22871621	IL6	1.3774	0.854106	2.22109
19	41930435	41930435	snp-known34492894	A	288	-0.3416	-0.852	0.1687	0.1907	19	41707492	41959816	TGFB1	0.710632	0.426561	1.18376
2	113662456	113662456	kgp14976667	G	290	0.886	-0.4378	2.21	0.1907	2	113487328	113694480	IL1B	2.42541	0.645455	9.11572
5	148813714	148813714	kgp8664180	A	290	-0.4595	-1.146	0.2269	0.1907	5	148650887	148883765	IL17B	0.631599	0.317906	1.2547
14	21347911	21347911	kgp1774294	A	288	-0.2944	-0.7349	0.1462	0.1915	14	21259558	21460507	RNASE3	0.744978	0.479553	1.15743
7	22848047	22848047	h3a_37_7_22848047_G_A	A	290	0.2744	-0.1366	0.6855	0.1919	7	22665503	22871621	IL6	1.31574	0.872319	1.98476
7	22766645	22766645	snp-known1800795	G	288	-1.893	-4.735	0.9481	0.1927	7	22665503	22871621	IL6	0.150619	0.00878245	2.5808
1	154508210	154508210	snp-known73023331	A	290	-0.2748	-0.6874	0.1378	0.1928	1	154277669	154541926	IL6R	0.759724	0.502882	1.14775
5	158650814	158650814	rs7721001	G	290	-0.2935	-0.7343	0.1473	0.193	5	158641791	158857895	IL12B	0.745649	0.479841	1.1587
6	52077549	52077549	kgp17297659	A	290	-0.2908	-0.7276	0.1459	0.193	6	51951185	52155436	IL17A	0.747665	0.483067	1.15708
6	52077549	52077549	kgp17297659	A	290	-0.2908	-0.7276	0.1459	0.193	6	52001479	52209335	IL17F	0.747665	0.483067	1.15708
2	3587023	3587023	kgp4399775	G	290	0.239	-0.12	0.5979	0.1931	2	3542426	3792048	COLEC11	1.26998	0.88692	1.8183
9	137826183	137826183	kgp4383586	A	289	-0.3453	-0.864	0.1734	0.1931	9	137672654	137879924	FCN2	0.708008	0.421473	1.18934
12	68623721	68623721	rs11570908	A	290	-0.7384	-1.848	0.3713	0.1933	12	68448548	68653527	IFNG	0.477878	0.157552	1.44962
1	206879122	206879122	kgp10302731	A	290	-0.2461	-0.6159	0.1238	0.1934	1	206840947	207045839	IL10	0.781844	0.540155	1.13179
12	68643837	68643837	h3a-req-rs138254062_ver2	C	288	1.93	-0.972	4.832	0.1936	12	68448548	68653527	IFNG	6.88951	0.378326	125.462
6	52184176	52184176	kgp17367519	A	290	0.8255	-0.4158	2.067	0.1936	6	52001479	52209335	IL17F	2.28302	0.659812	7.90108
9	137835248	137835248	rs1331429	G	290	-0.2624	-0.6576	0.1327	0.1942	9	137672654	137879924	FCN2	0.769203	0.518093	1.14191
12	57535266	57535266	rs1799986	A	290	0.6714	-0.3405	1.683	0.1946	12	57389191	57625922	STAT6	1.95698	0.711415	5.38168
9	137851010	137851010	kgp18266304	A	290	-0.9078	-2.277	0.4615	0.1949	9	137672654	137879924	FCN2	0.403411	0.102592	1.58645
2	3779699	3779699	kgp10339985	A	290	-0.2393	-0.6003	0.1217	0.195	2	3542426	3792048	COLEC11	0.787179	0.548647	1.12942
19	41945034	41945034	kgp21367364	A	290	1.214	-0.6174	3.044	0.1951	19	41707492	41959816	TGFB1	3.36693	0.539345	20.989
2	204825346	204825346	rs10932037	A	288	0.5833	-0.2967	1.463	0.1951	2	204632509	204838683	CTLA4	1.79194	0.743267	4.3189
2	3723203	3723203	kgp14180960	G	290	0.3158	-0.1611	0.7927	0.1955	2	3542426	3792048	COLEC11	1.37136	0.851207	2.20935
4	123664333	123664333	snp-known7665271	G	290	-0.4002	-1.005	0.2042	0.1955	4	123440138	123710311	IL21-AS1	0.670186	0.366045	1.22654
1	154348199	154348199	snp-known61803412	G	290	0.2556	-0.1309	0.6421	0.1961	1	154277669	154541926	IL6R	1.29124	0.877306	1.90047
6	51977576	51977576	snp-known6901890	C	279	0.6759	-0.3462	1.698	0.1961	6	51951185	52155436	IL17A	1.9658	0.707371	5.46301
12	68601675	68601675	snp-rs140535513_ver2	D	290	0.5724	-0.2942	1.439	0.1966	12	68448548	68653527	IFNG	1.77252	0.745127	4.21648
5	131995606	131995606	rs2069747	A	290	-0.4539	-1.142	0.2338	0.1969	5	131891955	132096802	IL13	0.635146	0.31918	1.26339
5	131995606	131995606	rs2069747	A	290	-0.4539	-1.142	0.2338	0.1969	5	131909678	132118368	IL4	0.635146	0.31918	1.26339
5	132088955	132088955	kgp22546632	A	290	0.316	-0.1631	0.795	0.1973	5	131891955	132096802	IL13	1.37163	0.849506	2.21444
5	132088955	132088955	kgp22546632	A	290	0.316	-0.1631	0.795	0.1973	5	131909678	132118368	IL4	1.37163	0.849506	2.21444
1	154457855	154457855	rs4474240	A	290	0.2366	-0.1224	0.5957	0.1976	1	154277669	154541926	IL6R	1.26693	0.884794	1.8143
14	23883184	23883184	rs3729833	A	290	0.2317	-0.1199	0.5833	0.1976	14	23742018	23945612	IL25	1.26074	0.887009	1.79194
14	21302855	21302855	snp-known74034628	A	290	-0.5465	-1.376	0.2831	0.1978	14	21259558	21460507	RNASE3	0.578973	0.252587	1.32724
12	57487814	57487814	snp-known324017	A	284	-0.3291	-0.8299	0.1718	0.199	12	57389191	57625922	STAT6	0.719571	0.436093	1.18744
6	51987453	51987453	rs1937147	A	290	0.2826	-0.1477	0.7129	0.1991	6	51951185	52155436	IL17A	1.32657	0.86269	2.0399
5	148658361	148658361	kgp5856371	A	290	0.2993	-0.1568	0.7554	0.1995	5	148650887	148883765	IL17B	1.34891	0.854875	2.12846
7	22766221	22766221	rs1800797	A	290	-1.862	-4.706	0.9814	0.2004	7	22665503	22871621	IL6	0.155362	0.00904087	2.66819
7	22766645	22766645	h3a_37_7_PF_rs1800795	G	290	-1.862	-4.706	0.9814	0.2004	7	22665503	22871621	IL6	0.155362	0.00904087	2.66819
7	22766645	22766645	rs1800795	G	290	-1.862	-4.706	0.9814	0.2004	7	22665503	22871621	IL6	0.155362	0.00904087	2.66819
7	22767433	22767433	rs2069832	A	290	-1.862	-4.706	0.9814	0.2004	7	22665503	22871621	IL6	0.155362	0.00904087	2.66819
17	27508630	27508630	h3a_37_17_27508630_A_C	C	290	-0.3502	-0.8861	0.1857	0.2014	17	27300537	27518537	TIAF1	0.704547	0.41226	1.20406
19	41937095	41937095	rs17318596	A	290	-0.2881	-0.729	0.1528	0.2014	19	41707492	41959816	TGFB1	0.749687	0.482391	1.16509
9	137726675	137726675	snp-known76439190	A	290	0.3874	-0.2062	0.981	0.202	9	137672654	137879924	FCN2	1.47315	0.81367	2.66712
19	41715399	41715399	kgp21538526	G	289	0.7038	-0.3779	1.786	0.2034	19	41707492	41959816	TGFB1	2.02142	0.685299	5.96554
2	113663873	113663873	snp-known2708973	A	290	-0.2798	-0.7102	0.1506	0.2038	2	113487328	113694480	IL1B	0.755935	0.491546	1.16253
12	68529569	68529569	kgp6417917	A	290	0.2794	-0.1505	0.7093	0.2039	12	68448548	68653527	IFNG	1.32234	0.860278	2.03257
22	17489281	17489281	kgp5757782	C	290	-0.7381	-1.874	0.3977	0.2039	22	17465844	17696583	IL17RA	0.478021	0.153508	1.4884
12	68617828	68617828	rs12813085	A	290	-0.7458	-1.894	0.4026	0.2042	12	68448548	68653527	IFNG	0.474355	0.150469	1.49571
7	22701167	22701167	rs1989838	A	290	-0.2542	-0.6458	0.1374	0.2043	7	22665503	22871621	IL6	0.775537	0.524243	1.14729
12	56806711	56806711	kgp19147175	G	290	-0.4034	-1.026	0.2187	0.2049	12	56632663	56834193	IL23A	0.668045	0.358438	1.24446
5	132008644	132008644	rs2243248	C	290	0.2473	-0.1341	0.6288	0.2049	5	131891955	132096802	IL13	1.28056	0.874503	1.87536
5	132008644	132008644	rs2243248	C	290	0.2473	-0.1341	0.6288	0.2049	5	131909678	132118368	IL4	1.28056	0.874503	1.87536
2	113553668	113553668	rs10496444	G	290	-0.2568	-0.6532	0.1396	0.2053	2	113431492	113642167	IL1A	0.773523	0.520378	1.14981
2	113553668	113553668	rs10496444	G	290	-0.2568	-0.6532	0.1396	0.2053	2	113487328	113694480	IL1B	0.773523	0.520378	1.14981
12	68496077	68496077	rs10878743	A	290	-0.4357	-1.109	0.2373	0.2056	12	68448548	68653527	IFNG	0.646812	0.329889	1.26782
12	57406234	57406234	snp-known73334764	G	290	0.3778	-0.2059	0.9615	0.2057	12	57389191	57625922	STAT6	1.45907	0.813914	2.61562
22	17594709	17594709	snp-known60065827	A	290	-0.2562	-0.6519	0.1396	0.2057	22	17465844	17696583	IL17RA	0.773987	0.521055	1.14981
19	41713372	41713372	kgp21465914	G	290	-0.4164	-1.06	0.2271	0.2058	19	41707492	41959816	TGFB1	0.659416	0.346456	1.25496
14	23853629	23853629	rs8006357	G	290	0.2731	-0.1491	0.6952	0.206	14	23742018	23945612	IL25	1.31403	0.861483	2.00411
7	22837747	22837747	kgp13243635	C	290	1.064	-0.5834	2.711	0.2067	7	22665503	22871621	IL6	2.89794	0.557998	15.0443
6	52175914	52175914	kgp17138540	A	290	1.17	-0.6443	2.983	0.2074	6	52001479	52209335	IL17F	3.22199	0.52503	19.747
1	154382443	154382443	seq-rs7411976	C	290	-1.185	-3.026	0.6555	0.208	1	154277669	154541926	IL6R	0.305746	0.0485093	1.92611
12	68491875	68491875	h3a_37_12_68491875_C_A	A	290	-0.4245	-1.085	0.2355	0.2086	12	68448548	68653527	IFNG	0.654097	0.337902	1.26554
9	137878913	137878913	kgp1253720	A	290	0.3839	-0.2132	0.981	0.2087	9	137672654	137879924	FCN2	1.468	0.807995	2.66712
2	204683751	204683751	snp-known62184862	A	289	0.336	-0.1867	0.8587	0.2088	2	204632509	204838683	CTLA4	1.39934	0.829693	2.36009
2	113475835	113475835	rs17042270	A	290	-0.3239	-0.8294	0.1815	0.2102	2	113431492	113642167	IL1A	0.723323	0.436311	1.19901
5	148793336	148793336	h3a_37_5_148793336_G_A	A	290	0.3339	-0.1871	0.8549	0.2102	5	148650887	148883765	IL17B	1.3964	0.829361	2.35114
1	206841857	206841857	rs17014035	C	290	0.3188	-0.1788	0.8164	0.2103	1	206840947	207045839	IL10	1.37548	0.836273	2.26234
9	136064766	136064766	kgp599999	A	290	-0.305	-0.7811	0.1711	0.2103	9	136025788	136250617	ABO	0.737123	0.457902	1.18661
2	113541925	113541925	rs2856837	A	290	0.3181	-0.1785	0.8147	0.2104	2	113431492	113642167	IL1A	1.37451	0.836524	2.2585
2	113541925	113541925	rs2856837	A	290	0.3181	-0.1785	0.8147	0.2104	2	113487328	113694480	IL1B	1.37451	0.836524	2.2585
14	23856119	23856119	kgp19540698	C	288	0.4089	-0.2295	1.047	0.2105	14	23742018	23945612	IL25	1.50516	0.794931	2.84909
9	136100823	136100823	h3a_37_9_136100823_G_A	A	290	0.5097	-0.2871	1.306	0.211	9	136025788	136250617	ABO	1.66479	0.750437	3.69138
9	137752044	137752044	kgp18273642	C	290	0.4044	-0.2277	1.036	0.211	9	137672654	137879924	FCN2	1.4984	0.796363	2.81792
5	148748728	148748728	rs353255	G	290	0.2423	-0.137	0.6216	0.2117	5	148650887	148883765	IL17B	1.27418	0.87197	1.8619
9	136045176	136045176	kgp18439160	A	290	0.9381	-0.5303	2.406	0.2117	9	136025788	136250617	ABO	2.55512	0.588428	11.0895
5	148666710	148666710	h3a_37_5_148666710_T_A	T	290	-0.2265	-0.5813	0.1283	0.2119	5	148650887	148883765	IL17B	0.797319	0.559171	1.13689
2	113497950	113497950	rs17042312	G	290	0.4369	-0.2477	1.122	0.2121	2	113431492	113642167	IL1A	1.5479	0.780594	3.07099
2	113497950	113497950	rs17042312	G	290	0.4369	-0.2477	1.122	0.2121	2	113487328	113694480	IL1B	1.5479	0.780594	3.07099
2	113500605	113500605	h3a_37_2_113500605_A_G	G	290	0.4369	-0.2477	1.122	0.2121	2	113431492	113642167	IL1A	1.5479	0.780594	3.07099
2	113500605	113500605	h3a_37_2_113500605_A_G	G	290	0.4369	-0.2477	1.122	0.2121	2	113487328	113694480	IL1B	1.5479	0.780594	3.07099
2	113510000	113510000	h3a_37_2_113510000_A_G	G	290	0.4369	-0.2477	1.122	0.2121	2	113431492	113642167	IL1A	1.5479	0.780594	3.07099
2	113510000	113510000	h3a_37_2_113510000_A_G	G	290	0.4369	-0.2477	1.122	0.2121	2	113487328	113694480	IL1B	1.5479	0.780594	3.07099
12	68648341	68648341	rs2227481	A	290	0.2601	-0.1476	0.6677	0.2123	12	68448548	68653527	IFNG	1.29706	0.862776	1.94975
4	123704607	123704607	rs17006152	C	289	-0.369	-0.9478	0.2098	0.2126	4	123440138	123710311	IL21-AS1	0.691425	0.387593	1.23343
2	3790516	3790516	kgp14658078	A	290	0.4005	-0.2283	1.029	0.213	2	3542426	3792048	COLEC11	1.49257	0.795885	2.79827
5	158670938	158670938	kgp9775647	G	290	0.2295	-0.131	0.59	0.2133	5	158641791	158857895	IL12B	1.25797	0.877218	1.80399
5	131874729	131874729	kgp22373791	A	290	0.7091	-0.4055	1.824	0.2136	5	131777136	131992530	IL5	2.03216	0.666643	6.1966
2	204647625	204647625	kgp1750233	G	290	0.8651	-0.4955	2.226	0.2138	2	204632509	204838683	CTLA4	2.37524	0.609266	9.26274
2	3690723	3690723	kgp11613084	A	286	0.32	-0.1834	0.8233	0.2139	2	3542426	3792048	COLEC11	1.37713	0.832435	2.278
5	131948891	131948891	kgp8137604	G	290	-0.5352	-1.377	0.307	0.214	5	131777136	131992530	IL5	0.585552	0.252334	1.35934
5	131948891	131948891	kgp8137604	G	290	-0.5352	-1.377	0.307	0.214	5	131891955	132096802	IL13	0.585552	0.252334	1.35934
5	131948891	131948891	kgp8137604	G	290	-0.5352	-1.377	0.307	0.214	5	131909678	132118368	IL4	0.585552	0.252334	1.35934
1	154415850	154415850	h3a-req-rs145536906_ver1	D	290	1.084	-0.6234	2.792	0.2144	1	154277669	154541926	IL6R	2.95648	0.536119	16.3136
1	154415850	154415850	h3a-req-rs145536906_ver2	D	290	1.084	-0.6234	2.792	0.2144	1	154277669	154541926	IL6R	2.95648	0.536119	16.3136
12	56714885	56714885	snp-known76802120	A	286	0.9243	-0.5312	2.38	0.2144	12	56632663	56834193	IL23A	2.5201	0.587899	10.8049
2	3688837	3688837	kgp14291791	A	290	0.2776	-0.1603	0.7155	0.2152	2	3542426	3792048	COLEC11	1.31996	0.851888	2.04521
9	136185528	136185528	h3a_37_9_136185528_A_G	A	288	-0.2349	-0.6056	0.1358	0.2155	9	136025788	136250617	ABO	0.79065	0.545747	1.14545
1	154425011	154425011	seq-rs190978279	A	289	1.083	-0.6281	2.794	0.2159	1	154277669	154541926	IL6R	2.95353	0.533605	16.3463
12	57534470	57534470	snp-known1466535	A	290	-0.3488	-0.9	0.2025	0.2161	12	57389191	57625922	STAT6	0.705534	0.40657	1.22446
2	113467713	113467713	kgp3243987	A	290	-0.2398	-0.6195	0.1399	0.217	2	113431492	113642167	IL1A	0.786785	0.538213	1.15016
9	136047180	136047180	kgp18291982	G	290	0.5939	-0.3477	1.536	0.2175	9	136025788	136250617	ABO	1.81104	0.706311	4.64597
7	22814396	22814396	rs12112489	A	290	0.2222	-0.1302	0.5746	0.2176	7	22665503	22871621	IL6	1.24882	0.87792	1.77642
12	57616013	57616013	rs10783815	A	286	-0.2602	-0.673	0.1527	0.2179	12	57389191	57625922	STAT6	0.770897	0.510176	1.16498
9	137705106	137705106	snp-known4841930	A	290	-0.247	-0.639	0.145	0.218	9	137672654	137879924	FCN2	0.781141	0.52782	1.15604
9	136056306	136056306	kgp1797513	A	289	-0.2929	-0.7579	0.1721	0.2181	9	136025788	136250617	ABO	0.746097	0.46865	1.1878
9	136062479	136062479	kgp18584852	A	289	1.276	-0.7517	3.303	0.2186	9	136025788	136250617	ABO	3.58228	0.471564	27.1941
22	17671133	17671133	kgp7992977	C	290	-0.2238	-0.5797	0.1321	0.2188	22	17465844	17696583	IL17RA	0.799475	0.560066	1.14122
14	21434319	21434319	kgp9330360	A	290	0.2675	-0.1583	0.6933	0.2193	14	21259558	21460507	RNASE3	1.30669	0.853594	2.00031
17	27512355	27512355	snp-known8078939	A	290	-0.3704	-0.9601	0.2192	0.2193	17	27300537	27518537	TIAF1	0.690458	0.382855	1.24508
9	137729928	137729928	kgp3209021	A	290	-0.3959	-1.026	0.2343	0.2193	9	137672654	137879924	FCN2	0.673074	0.358438	1.26402
14	23854272	23854272	snp-known178637	G	290	0.3777	-0.2238	0.9792	0.2195	14	23742018	23945612	IL25	1.45893	0.799475	2.66233
14	23856026	23856026	rs17091385	A	289	0.4005	-0.2373	1.038	0.2195	14	23742018	23945612	IL25	1.49257	0.788755	2.82356
6	52121015	52121015	rs669161	G	289	0.2332	-0.1381	0.6045	0.2195	6	51951185	52155436	IL17A	1.26263	0.871012	1.83034
6	52121015	52121015	rs669161	G	289	0.2332	-0.1381	0.6045	0.2195	6	52001479	52209335	IL17F	1.26263	0.871012	1.83034
2	3775713	3775713	kgp10367289	A	290	-0.2225	-0.577	0.1319	0.2196	2	3542426	3792048	COLEC11	0.800515	0.561581	1.14099
4	123623830	123623830	rs13353661	C	290	-0.2518	-0.653	0.1493	0.2197	4	123433783	123642224	IL21	0.7774	0.520482	1.16102
4	123623830	123623830	rs13353661	C	290	-0.2518	-0.653	0.1493	0.2197	4	123440138	123710311	IL21-AS1	0.7774	0.520482	1.16102
7	22797207	22797207	snp-known73276345	G	290	0.2564	-0.1523	0.6652	0.2199	7	22665503	22871621	IL6	1.29227	0.858731	1.94488
2	113675080	113675080	kgp3587158	A	290	-0.231	-0.5996	0.1376	0.2204	2	113487328	113694480	IL1B	0.793739	0.549031	1.14752
1	154391620	154391620	seq-rs141401613	G	290	0.9677	-0.577	2.512	0.2206	1	154277669	154541926	IL6R	2.63188	0.561581	12.3296
17	27491862	27491862	snp-known10438797	A	290	0.2331	-0.139	0.6052	0.2206	17	27300537	27518537	TIAF1	1.26251	0.870228	1.83162
2	3613064	3613064	kgp14834147	A	289	-0.3166	-0.822	0.1888	0.2206	2	3542426	3792048	COLEC11	0.728622	0.439552	1.2078
2	3780896	3780896	rs357953	A	289	-0.2845	-0.7388	0.1697	0.2207	2	3542426	3792048	COLEC11	0.75239	0.477687	1.18495
6	52097787	52097787	rs12207872	A	290	0.8343	-0.4984	2.167	0.2209	6	51951185	52155436	IL17A	2.3032	0.607502	8.73205
6	52097787	52097787	rs12207872	A	290	0.8343	-0.4984	2.167	0.2209	6	52001479	52209335	IL17F	2.3032	0.607502	8.73205
5	131813204	131813204	snp-known13164856	G	290	0.2209	-0.132	0.5738	0.221	5	131777136	131992530	IL5	1.2472	0.876341	1.775
2	204692216	204692216	kgp11189787	G	290	0.3691	-0.2221	0.9602	0.2222	2	204632509	204838683	CTLA4	1.44643	0.800835	2.61222
19	41915292	41915292	kgp21451545	A	289	-0.2624	-0.6827	0.158	0.2223	19	41707492	41959816	TGFB1	0.769203	0.505251	1.17117
1	206983393	206983393	snp-known10863861	A	289	-0.2554	-0.6653	0.1546	0.2232	1	206840947	207045839	IL10	0.774607	0.514119	1.16719
9	137714737	137714737	h3a_37_9_137714737_G_A	A	289	-0.414	-1.08	0.2519	0.2241	9	137672654	137879924	FCN2	0.661001	0.339596	1.28647
12	56776140	56776140	h3a_37_12_56776140_G_T	A	290	0.3749	-0.2282	0.978	0.2242	12	56632663	56834193	IL23A	1.45485	0.795965	2.65913
5	131796573	131796573	h3a_37_5_131796573_T_C	A	290	-0.5919	-1.544	0.3605	0.2243	5	131777136	131992530	IL5	0.553275	0.213525	1.43405
5	131803542	131803542	kgp310586	A	290	-0.5919	-1.544	0.3605	0.2243	5	131777136	131992530	IL5	0.553275	0.213525	1.43405
22	17621007	17621007	kgp11365675	A	290	-0.8333	-2.176	0.5095	0.225	22	17465844	17696583	IL17RA	0.434613	0.113495	1.66446
1	154323772	154323772	rs11589949	G	289	-1.332	-3.48	0.8159	0.2253	1	154277669	154541926	IL6R	0.263949	0.0308074	2.26121
14	23859714	23859714	kgp8111795	A	289	0.2191	-0.1344	0.5726	0.2256	14	23742018	23945612	IL25	1.24496	0.87424	1.77287
14	23851168	23851168	kgp19694420	A	290	0.7932	-0.4871	2.074	0.2258	14	23742018	23945612	IL25	2.21046	0.614406	7.95659
9	136057106	136057106	rs10751500	A	290	-0.2197	-0.5743	0.135	0.2258	9	136025788	136250617	ABO	0.80276	0.563099	1.14454
7	22731199	22731199	rs1476483	G	290	0.4867	-0.3019	1.275	0.2275	7	22665503	22871621	IL6	1.62694	0.739412	3.5787
6	52186495	52186495	kgp9951580	A	290	0.4898	-0.304	1.284	0.2276	6	52001479	52209335	IL17F	1.63199	0.737861	3.61106
22	17681849	17681849	snp-known2401075	G	284	-0.467	-1.224	0.2901	0.2278	22	17465844	17696583	IL17RA	0.62688	0.294052	1.33656
7	22674383	22674383	h3a_37_7_22674383_G_A	A	289	0.5361	-0.3344	1.407	0.2285	7	22665503	22871621	IL6	1.70933	0.715767	4.08369
5	131833599	131833599	kgp5362409	A	278	0.6238	-0.3897	1.637	0.2288	5	131777136	131992530	IL5	1.86601	0.67726	5.13973
14	21432901	21432901	kgp10826801	A	290	0.2576	-0.1611	0.6763	0.2289	14	21259558	21460507	RNASE3	1.29382	0.851207	1.96659
14	23882855	23882855	rs2331979	A	290	-0.2201	-0.578	0.1378	0.2292	14	23742018	23945612	IL25	0.802439	0.561019	1.14775
19	41730907	41730907	snp-known79318447	C	282	0.2501	-0.1566	0.6567	0.2292	19	41707492	41959816	TGFB1	1.28415	0.855046	1.92842
1	154407419	154407419	rs7518199	C	290	-0.2562	-0.6729	0.1605	0.2293	1	154277669	154541926	IL6R	0.773987	0.510227	1.1741
12	56803638	56803638	kgp19097228	G	290	-0.2604	-0.6839	0.1631	0.2293	12	56632663	56834193	IL23A	0.770743	0.504645	1.17715
6	52022832	52022832	snp-known7766405	C	290	-0.4199	-1.103	0.263	0.2293	6	51951185	52155436	IL17A	0.657113	0.331874	1.30083
6	52022832	52022832	snp-known7766405	C	290	-0.4199	-1.103	0.263	0.2293	6	52001479	52209335	IL17F	0.657113	0.331874	1.30083
1	154415264	154415264	kgp15201096	A	290	0.3249	-0.2039	0.8537	0.2296	1	154277669	154541926	IL6R	1.38389	0.815544	2.34832
9	137857344	137857344	kgp1963679	A	290	-0.2797	-0.7355	0.176	0.2301	9	137672654	137879924	FCN2	0.756011	0.479266	1.19244
1	206998019	206998019	snp-known79489787	A	290	-0.492	-1.294	0.3098	0.2302	1	206840947	207045839	IL10	0.611402	0.274172	1.36315
1	207002279	207002279	h3a_37_1_207002279_C_A	A	290	-0.492	-1.294	0.3098	0.2302	1	206840947	207045839	IL10	0.611402	0.274172	1.36315
2	3720836	3720836	kgp8044311	A	290	-0.2743	-0.7215	0.1729	0.2303	2	3542426	3792048	COLEC11	0.760104	0.486023	1.18875
2	113689744	113689744	snp-known2708934	C	287	-0.2287	-0.602	0.1446	0.2309	2	113487328	113694480	IL1B	0.795567	0.547715	1.15558
1	206983993	206983993	kgp7608021	C	290	-0.2453	-0.6463	0.1557	0.2316	1	206840947	207045839	IL10	0.78247	0.523981	1.16848
1	206986545	206986545	rs7540516	C	290	-0.2453	-0.6463	0.1557	0.2316	1	206840947	207045839	IL10	0.78247	0.523981	1.16848
6	52091223	52091223	snp-known9474180	A	290	-0.5205	-1.372	0.3309	0.2319	6	51951185	52155436	IL17A	0.594223	0.253599	1.39222
6	52091223	52091223	snp-known9474180	A	290	-0.5205	-1.372	0.3309	0.2319	6	52001479	52209335	IL17F	0.594223	0.253599	1.39222
1	154340789	154340789	snp-known12025518	C	289	-0.344	-0.907	0.219	0.2321	1	154277669	154541926	IL6R	0.708929	0.403734	1.24483
12	68638377	68638377	seq-rs76109727	A	290	0.7641	-0.4872	2.015	0.2325	12	68448548	68653527	IFNG	2.14706	0.614344	7.50073
12	56810055	56810055	kgp19038863	G	290	-0.613	-1.617	0.3912	0.2326	12	56632663	56834193	IL23A	0.541723	0.198493	1.47875
12	68595331	68595331	h3a-req-rs114194548_ver2	A	287	2.457	-1.571	6.486	0.2329	12	68448548	68653527	IFNG	11.6697	0.207837	655.895
17	27305681	27305681	snp-known59561495	A	290	0.3404	-0.2178	0.8986	0.2331	17	27300537	27518537	TIAF1	1.40551	0.804286	2.45616
5	148775670	148775670	kgp4844537	A	290	-0.2382	-0.629	0.1526	0.2333	5	148650887	148883765	IL17B	0.788045	0.533125	1.16486
2	113636862	113636862	h3a_37_2_113636862_T_C	G	290	0.2388	-0.1542	0.6318	0.2348	2	113431492	113642167	IL1A	1.26972	0.857101	1.88099
2	113636862	113636862	h3a_37_2_113636862_T_C	G	290	0.2388	-0.1542	0.6318	0.2348	2	113487328	113694480	IL1B	1.26972	0.857101	1.88099
22	17488195	17488195	kgp11552783	A	290	0.2644	-0.1711	0.6998	0.2351	22	17465844	17696583	IL17RA	1.30265	0.842737	2.01335
7	22738917	22738917	kgp4124239	G	290	0.595	-0.386	1.576	0.2356	7	22665503	22871621	IL6	1.81303	0.679771	4.83557
12	68530956	68530956	rs2216163	A	289	-0.4515	-1.196	0.2933	0.2358	12	68448548	68653527	IFNG	0.636672	0.302401	1.34084
17	27424316	27424316	snp-known8067806	A	290	0.2593	-0.1688	0.6875	0.2363	17	27300537	27518537	TIAF1	1.29602	0.844678	1.98874
12	68642833	68642833	h3a_37_12_68642833_C_T	A	287	0.4582	-0.2984	1.215	0.2364	12	68448548	68653527	IFNG	1.58123	0.742004	3.37029
9	137724846	137724846	kgp1982140	A	289	-0.2328	-0.6179	0.1522	0.237	9	137672654	137879924	FCN2	0.792312	0.539075	1.16439
2	3722494	3722494	rs13409287	G	290	-0.2302	-0.6111	0.1506	0.2371	2	3542426	3792048	COLEC11	0.794375	0.542754	1.16253
14	23845754	23845754	kgp861137	A	290	0.6145	-0.4035	1.633	0.2378	14	23742018	23945612	IL25	1.84873	0.667978	5.11921
19	41832456	41832456	snp-known12981053	A	290	0.5142	-0.3376	1.366	0.2378	19	41707492	41959816	TGFB1	1.6723	0.713481	3.91964
2	3725121	3725121	kgp10836225	A	288	0.2191	-0.1438	0.5821	0.2378	2	3542426	3792048	COLEC11	1.24496	0.866061	1.78979
7	22774231	22774231	rs10242595	G	290	0.2413	-0.1588	0.6415	0.2382	7	22665503	22871621	IL6	1.2729	0.853167	1.89933
5	131843465	131843465	kgp321573	G	290	0.3343	-0.22	0.8887	0.2383	5	131777136	131992530	IL5	1.39696	0.802519	2.43197
14	23812590	23812590	rs8010096	G	290	0.3201	-0.2108	0.8511	0.2384	14	23742018	23945612	IL25	1.37727	0.809936	2.34222
22	17670807	17670807	h3a_37_22_17670807_C_T	A	290	0.4034	-0.2665	1.073	0.2389	22	17465844	17696583	IL17RA	1.49691	0.766056	2.92414
7	22720554	22720554	kgp3620171	A	290	-0.2275	-0.6053	0.1503	0.2389	7	22665503	22871621	IL6	0.796522	0.545911	1.16218
2	113656093	113656093	kgp10683543	G	290	0.2693	-0.1783	0.717	0.2394	2	113487328	113694480	IL1B	1.30905	0.836691	2.04828
6	52181787	52181787	kgp17097100	A	290	-0.5139	-1.369	0.3411	0.2398	6	52001479	52209335	IL17F	0.598158	0.254361	1.40649
1	207016125	207016125	rs1798	G	289	0.6792	-0.4515	1.81	0.2401	1	206840947	207045839	IL10	1.9723	0.636672	6.11045
14	21306502	21306502	rs8013858	G	290	-0.2354	-0.6275	0.1566	0.2403	14	21259558	21460507	RNASE3	0.790255	0.533925	1.16953
5	148657910	148657910	rs1438693	A	290	-0.2183	-0.5822	0.1456	0.2408	5	148650887	148883765	IL17B	0.803884	0.558668	1.15673
14	23882144	23882144	kgp9471326	A	290	-0.2136	-0.5699	0.1427	0.241	14	23742018	23945612	IL25	0.807671	0.565582	1.15338
2	113690350	113690350	h3a_37_2_113690350_G_A	A	290	-0.392	-1.046	0.2619	0.2411	2	113487328	113694480	IL1B	0.675704	0.35134	1.2994
5	131928761	131928761	h3a_37_5_131928761_C_G	G	289	0.5249	-0.3512	1.401	0.2413	5	131777136	131992530	IL5	1.69029	0.703843	4.05926
5	131928761	131928761	h3a_37_5_131928761_C_G	G	289	0.5249	-0.3512	1.401	0.2413	5	131891955	132096802	IL13	1.69029	0.703843	4.05926
5	131928761	131928761	h3a_37_5_131928761_C_G	G	289	0.5249	-0.3512	1.401	0.2413	5	131909678	132118368	IL4	1.69029	0.703843	4.05926
14	21321270	21321270	kgp3109946	G	290	-0.2161	-0.5768	0.1446	0.2414	14	21259558	21460507	RNASE3	0.805655	0.561693	1.15558
2	204738919	204738919	rs3087243	A	290	0.3271	-0.2193	0.8736	0.2417	2	204632509	204838683	CTLA4	1.38694	0.803081	2.39552
14	21459532	21459532	snp-known79676515	C	290	0.3971	-0.2663	1.06	0.2418	14	21259558	21460507	RNASE3	1.4875	0.766209	2.88637
6	52065612	52065612	kgp5974531	A	289	-0.7873	-2.103	0.5288	0.2421	6	51951185	52155436	IL17A	0.455072	0.12209	1.69689
6	52065612	52065612	kgp5974531	A	289	-0.7873	-2.103	0.5288	0.2421	6	52001479	52209335	IL17F	0.455072	0.12209	1.69689
22	17607894	17607894	kgp4348278	A	287	0.2067	-0.139	0.5525	0.2423	22	17465844	17696583	IL17RA	1.22961	0.870228	1.73759
2	204782575	204782575	rs3096859	G	290	-0.2063	-0.5521	0.1395	0.2432	2	204632509	204838683	CTLA4	0.813589	0.575739	1.1497
2	3771822	3771822	snp-known112534283	G	290	-0.3717	-0.9945	0.2511	0.2432	2	3542426	3792048	COLEC11	0.689561	0.369908	1.28544
1	154509340	154509340	h3a_37_1_154509340_T_C	G	290	-0.2445	-0.6544	0.1653	0.2433	1	154277669	154541926	IL6R	0.783096	0.519754	1.17975
2	113529183	113529183	snp-known6542095	G	290	-0.2438	-0.6525	0.1649	0.2434	2	113431492	113642167	IL1A	0.783644	0.520742	1.17928
2	113529183	113529183	snp-known6542095	G	290	-0.2438	-0.6525	0.1649	0.2434	2	113487328	113694480	IL1B	0.783644	0.520742	1.17928
1	206888961	206888961	h3a_37_1_206888961_T_C	G	286	-0.377	-1.009	0.2553	0.2436	1	206840947	207045839	IL10	0.685916	0.364583	1.29085
9	136036699	136036699	snp-known78657678	A	290	0.5874	-0.3976	1.572	0.2436	9	136025788	136250617	ABO	1.7993	0.671931	4.81627
9	137874004	137874004	snp-known73667109	G	289	0.4603	-0.3118	1.232	0.2437	9	137672654	137879924	FCN2	1.58455	0.732128	3.42808
6	52036300	52036300	kgp5521435	G	290	-0.404	-1.083	0.2744	0.2442	6	51951185	52155436	IL17A	0.667644	0.338578	1.31574
6	52036300	52036300	kgp5521435	G	290	-0.404	-1.083	0.2744	0.2442	6	52001479	52209335	IL17F	0.667644	0.338578	1.31574
22	17564478	17564478	kgp15001078	G	290	0.5463	-0.3716	1.464	0.2445	22	17465844	17696583	IL17RA	1.72685	0.68963	4.32322
5	148665598	148665598	kgp11065861	A	290	-0.2676	-0.7173	0.1821	0.2445	5	148650887	148883765	IL17B	0.765214	0.488068	1.19973
1	154396502	154396502	seq-rs144811906	A	290	0.7619	-0.5196	2.043	0.2449	1	154277669	154541926	IL6R	2.14234	0.594758	7.71372
5	148869387	148869387	rs10045427	C	290	0.2215	-0.151	0.594	0.245	5	148650887	148883765	IL17B	1.24795	0.859848	1.81122
2	113535395	113535395	kgp4737481	C	289	-0.2434	-0.6535	0.1667	0.2457	2	113431492	113642167	IL1A	0.783958	0.520222	1.1814
2	113535395	113535395	kgp4737481	C	289	-0.2434	-0.6535	0.1667	0.2457	2	113487328	113694480	IL1B	0.783958	0.520222	1.1814
6	52126705	52126705	rs742552	G	290	0.2278	-0.156	0.6115	0.2457	6	51951185	52155436	IL17A	1.25583	0.855559	1.84319
6	52126705	52126705	rs742552	G	290	0.2278	-0.156	0.6115	0.2457	6	52001479	52209335	IL17F	1.25583	0.855559	1.84319
22	17493520	17493520	rs5746962	A	283	-0.2139	-0.5749	0.1471	0.2465	22	17465844	17696583	IL17RA	0.807429	0.562761	1.15847
9	137835202	137835202	kgp9868880	G	290	0.3178	-0.2185	0.8541	0.2466	9	137672654	137879924	FCN2	1.3741	0.803723	2.34926
2	113603728	113603728	rs10169916	C	290	0.2112	-0.1456	0.5681	0.247	2	113431492	113642167	IL1A	1.23516	0.864503	1.76491
2	113603728	113603728	rs10169916	C	290	0.2112	-0.1456	0.5681	0.247	2	113487328	113694480	IL1B	1.23516	0.864503	1.76491
5	131975529	131975529	kgp22267638	G	290	-0.229	-0.6159	0.158	0.2472	5	131777136	131992530	IL5	0.795329	0.540155	1.17117
5	131975529	131975529	kgp22267638	G	290	-0.229	-0.6159	0.158	0.2472	5	131891955	132096802	IL13	0.795329	0.540155	1.17117
5	131975529	131975529	kgp22267638	G	290	-0.229	-0.6159	0.158	0.2472	5	131909678	132118368	IL4	0.795329	0.540155	1.17117
12	56671888	56671888	h3a_37_12_56671888_G_T	A	289	0.9158	-0.6323	2.464	0.2473	12	56632663	56834193	IL23A	2.49877	0.531368	11.7517
2	3634753	3634753	rs4850047	A	290	-0.3039	-0.8176	0.2098	0.2474	2	3542426	3792048	COLEC11	0.737935	0.44149	1.23343
5	131995832	131995832	kgp22651688	A	290	-0.8005	-2.154	0.5533	0.2476	5	131891955	132096802	IL13	0.449104	0.116019	1.73898
5	131995832	131995832	kgp22651688	A	290	-0.8005	-2.154	0.5533	0.2476	5	131909678	132118368	IL4	0.449104	0.116019	1.73898
14	21326283	21326283	rs17097630	G	290	0.3087	-0.214	0.8314	0.2481	14	21259558	21460507	RNASE3	1.36165	0.807348	2.29653
1	206988533	206988533	rs12044804	G	290	-0.2083	-0.5615	0.1448	0.2487	1	206840947	207045839	IL10	0.811963	0.570353	1.15581
14	21283042	21283042	h3a_37_14_21283042_C_T	A	289	0.1953	-0.1359	0.5264	0.2488	14	21259558	21460507	RNASE3	1.21568	0.87293	1.69283
9	136149096	136149096	kgp6905312	C	290	-0.2123	-0.5723	0.1478	0.2489	9	136025788	136250617	ABO	0.808722	0.564226	1.15928
4	123620912	123620912	rs309414	A	290	-0.2404	-0.6489	0.1681	0.2499	4	123433783	123642224	IL21	0.786313	0.52262	1.18305
4	123620912	123620912	rs309414	A	290	-0.2404	-0.6489	0.1681	0.2499	4	123440138	123710311	IL21-AS1	0.786313	0.52262	1.18305
6	52010515	52010515	kgp4600298	A	290	0.3507	-0.2457	0.9471	0.2502	6	51951185	52155436	IL17A	1.42006	0.782157	2.57822
6	52010515	52010515	kgp4600298	A	290	0.3507	-0.2457	0.9471	0.2502	6	52001479	52209335	IL17F	1.42006	0.782157	2.57822
2	3726163	3726163	rs2043080	A	290	0.2504	-0.1759	0.6767	0.2507	2	3542426	3792048	COLEC11	1.28454	0.838702	1.96737
2	113490482	113490482	kgp7742864	G	290	-0.5974	-1.617	0.4219	0.2517	2	113431492	113642167	IL1A	0.55024	0.198493	1.52486
2	113490482	113490482	kgp7742864	G	290	-0.5974	-1.617	0.4219	0.2517	2	113487328	113694480	IL1B	0.55024	0.198493	1.52486
1	154354643	154354643	h3a_37_1_154354643_C_T	A	290	0.2277	-0.161	0.6164	0.252	1	154277669	154541926	IL6R	1.25571	0.851292	1.85225
1	206878611	206878611	kgp15211720	A	290	-0.404	-1.094	0.2858	0.252	1	206840947	207045839	IL10	0.667644	0.334874	1.33083
1	206882438	206882438	snp-known74147684	A	290	-0.404	-1.094	0.2858	0.252	1	206840947	207045839	IL10	0.667644	0.334874	1.33083
5	132093994	132093994	h3a_37_5_132093994_C_T	A	290	-0.2106	-0.5702	0.149	0.2521	5	131891955	132096802	IL13	0.810098	0.565412	1.16067
5	132093994	132093994	h3a_37_5_132093994_C_T	A	290	-0.2106	-0.5702	0.149	0.2521	5	131909678	132118368	IL4	0.810098	0.565412	1.16067
22	17507757	17507757	seq-h3a_37_22_17507757_T_C	G	290	-0.39	-1.056	0.2763	0.2524	22	17465844	17696583	IL17RA	0.677057	0.347844	1.31824
6	52120126	52120126	kgp22771620	A	289	-0.2114	-0.574	0.1511	0.254	6	51951185	52155436	IL17A	0.80945	0.563268	1.16311
6	52120126	52120126	kgp22771620	A	289	-0.2114	-0.574	0.1511	0.254	6	52001479	52209335	IL17F	0.80945	0.563268	1.16311
6	52147309	52147309	rs7774976	C	290	0.2343	-0.1674	0.6359	0.254	6	51951185	52155436	IL17A	1.26402	0.845861	1.88872
6	52147309	52147309	rs7774976	C	290	0.2343	-0.1674	0.6359	0.254	6	52001479	52209335	IL17F	1.26402	0.845861	1.88872
22	17582776	17582776	kgp10009785	A	289	0.2758	-0.1977	0.7493	0.2546	22	17465844	17696583	IL17RA	1.31758	0.820616	2.11552
1	206864849	206864849	kgp5737636	G	289	-0.2291	-0.6224	0.1642	0.2547	1	206840947	207045839	IL10	0.795249	0.536655	1.17845
17	27357320	27357320	h3a_37_17_27357320_G_T	A	288	-0.2931	-0.7964	0.2102	0.2547	17	27300537	27518537	TIAF1	0.745948	0.450949	1.23392
9	136167565	136167565	h3a_37_9_136167565_C_T	G	287	-0.5431	-1.476	0.3899	0.255	9	136025788	136250617	ABO	0.580945	0.22855	1.47683
22	17590744	17590744	rs1468488	A	290	0.1976	-0.1426	0.5377	0.256	22	17465844	17696583	IL17RA	1.21847	0.867101	1.71206
5	131980972	131980972	kgp22554170	A	290	2.334	-1.685	6.353	0.256	5	131777136	131992530	IL5	10.3191	0.185444	574.213
5	131980972	131980972	kgp22554170	A	290	2.334	-1.685	6.353	0.256	5	131891955	132096802	IL13	10.3191	0.185444	574.213
5	131980972	131980972	kgp22554170	A	290	2.334	-1.685	6.353	0.256	5	131909678	132118368	IL4	10.3191	0.185444	574.213
1	154525999	154525999	snp-known41302545	A	290	0.38	-0.2745	1.035	0.2562	1	154277669	154541926	IL6R	1.46228	0.759952	2.81511
6	52121291	52121291	kgp22788140	C	290	0.2257	-0.1632	0.6145	0.2564	6	51951185	52155436	IL17A	1.2532	0.849421	1.84873
6	52121291	52121291	kgp22788140	C	290	0.2257	-0.1632	0.6145	0.2564	6	52001479	52209335	IL17F	1.2532	0.849421	1.84873
2	113683875	113683875	rs10864907	A	290	-0.3775	-1.028	0.2734	0.2567	2	113487328	113694480	IL1B	0.685573	0.357722	1.31443
1	154435632	154435632	seq-rs142826032	A	284	-0.2067	-0.5633	0.1498	0.2568	1	154277669	154541926	IL6R	0.813264	0.569327	1.1616
7	22805072	22805072	rs4722180	A	290	-0.2117	-0.5769	0.1535	0.257	7	22665503	22871621	IL6	0.809207	0.561637	1.16591
7	22811216	22811216	snp-known10244467	G	285	0.2814	-0.204	0.7668	0.257	7	22665503	22871621	IL6	1.32498	0.815462	2.15287
22	17596388	17596388	snp-known1654	G	285	-0.5251	-1.431	0.3813	0.2572	22	17465844	17696583	IL17RA	0.591496	0.23907	1.46419
14	21423185	21423185	snp-known114040164	A	290	0.4034	-0.2931	1.1	0.2573	14	21259558	21460507	RNASE3	1.49691	0.745948	3.00417
4	123692663	123692663	h3a_37_4_123692663_A_G	G	290	0.2599	-0.189	0.7089	0.2574	4	123440138	123710311	IL21-AS1	1.2968	0.827787	2.03176
9	136069733	136069733	kgp18316519	G	290	-0.4117	-1.124	0.3005	0.2583	9	136025788	136250617	ABO	0.662523	0.324977	1.35053
9	136070102	136070102	kgp18353934	G	290	-0.4117	-1.124	0.3005	0.2583	9	136025788	136250617	ABO	0.662523	0.324977	1.35053
5	148797201	148797201	h3a_37_5_148797201_G_A	A	290	-0.2759	-0.7533	0.2015	0.2584	5	148650887	148883765	IL17B	0.758889	0.47081	1.22324
19	41954070	41954070	kgp21504524	A	290	-0.6706	-1.831	0.4901	0.2585	19	41707492	41959816	TGFB1	0.511402	0.160253	1.63248
12	68606814	68606814	rs11570939	G	289	-0.5248	-1.434	0.3847	0.2591	12	68448548	68653527	IFNG	0.591674	0.238354	1.46917
2	204661674	204661674	kgp6853155	G	290	0.2649	-0.1944	0.7242	0.2593	2	204632509	204838683	CTLA4	1.3033	0.823329	2.06308
12	57619362	57619362	kgp11483848	A	289	-0.2012	-0.55	0.1476	0.2594	12	57389191	57625922	STAT6	0.817749	0.57695	1.15905
12	68499986	68499986	snp-known7134472	A	290	-0.2515	-0.6877	0.1848	0.2596	12	68448548	68653527	IFNG	0.777633	0.502731	1.20298
12	68500075	68500075	rs7134599	A	290	-0.2515	-0.6877	0.1848	0.2596	12	68448548	68653527	IFNG	0.777633	0.502731	1.20298
22	17467143	17467143	h3a_37_22_17467143_C_T	A	290	0.4121	-0.3029	1.127	0.2597	22	17465844	17696583	IL17RA	1.50999	0.738673	3.08638
6	52046015	52046015	rs9395766	A	290	-0.406	-1.111	0.2988	0.2599	6	51951185	52155436	IL17A	0.66631	0.32923	1.34824
6	52046015	52046015	rs9395766	A	290	-0.406	-1.111	0.2988	0.2599	6	52001479	52209335	IL17F	0.66631	0.32923	1.34824
12	68504502	68504502	kgp11214261	C	290	-0.2252	-0.6163	0.166	0.2602	12	68448548	68653527	IFNG	0.798357	0.539939	1.18057
2	204699737	204699737	kgp14837073	C	290	0.6087	-0.4488	1.666	0.2603	2	204632509	204838683	CTLA4	1.83804	0.638394	5.29096
12	57610034	57610034	kgp8143684	A	290	-0.5146	-1.41	0.3804	0.2608	12	57389191	57625922	STAT6	0.59774	0.244143	1.46287
9	136057028	136057028	kgp6520217	A	282	-0.2705	-0.7416	0.2006	0.2614	9	136025788	136250617	ABO	0.762998	0.476351	1.22214
2	113690077	113690077	rs2723196	A	290	-0.2026	-0.5558	0.1506	0.2618	2	113487328	113694480	IL1B	0.816605	0.573613	1.16253
4	123701573	123701573	snp-known74382245	A	290	-0.2576	-0.707	0.1918	0.2623	4	123440138	123710311	IL21-AS1	0.772904	0.493121	1.21143
4	123664894	123664894	snp-known28507107	A	288	-0.3252	-0.8928	0.2425	0.2626	4	123440138	123710311	IL21-AS1	0.722383	0.409508	1.27443
12	68598471	68598471	h3a-req-rs112206203_ver1	T	275	-0.6138	-1.686	0.458	0.2627	12	68448548	68653527	IFNG	0.54129	0.185259	1.58091
1	154350589	154350589	rs3811451	G	289	0.2249	-0.1682	0.6179	0.2632	1	154277669	154541926	IL6R	1.2522	0.845185	1.85503
9	136182391	136182391	kgp10154644	A	289	-0.2789	-0.7664	0.2086	0.2632	9	136025788	136250617	ABO	0.756616	0.464683	1.23195
6	52203598	52203598	rs9349621	A	290	-0.2026	-0.5568	0.1517	0.2634	6	52001479	52209335	IL17F	0.816605	0.57304	1.16381
2	204763044	204763044	rs10197319	A	290	0.2112	-0.1585	0.5809	0.2638	2	204632509	204838683	CTLA4	1.23516	0.853423	1.78765
2	204764610	204764610	kgp8607983	G	290	0.2112	-0.1585	0.5809	0.2638	2	204632509	204838683	CTLA4	1.23516	0.853423	1.78765
9	136191641	136191641	kgp9869207	A	290	0.1961	-0.1474	0.5396	0.2641	9	136025788	136250617	ABO	1.21665	0.862949	1.71532
1	154370938	154370938	rs2054855	A	290	0.2465	-0.1857	0.6787	0.2646	1	154277669	154541926	IL6R	1.27954	0.830523	1.97131
1	154279975	154279975	rs11578377	A	290	0.3078	-0.2322	0.8478	0.265	1	154277669	154541926	IL6R	1.36043	0.792788	2.33451
9	137804096	137804096	kgp18552084	A	290	-0.5807	-1.6	0.4382	0.265	9	137672654	137879924	FCN2	0.559507	0.201897	1.54991
5	131801158	131801158	rs10077785	A	290	-0.6324	-1.742	0.4776	0.2652	5	131777136	131992530	IL5	0.531315	0.17517	1.6122
5	131809316	131809316	rs2057657	G	290	-0.6324	-1.742	0.4776	0.2652	5	131777136	131992530	IL5	0.531315	0.17517	1.6122
2	113527906	113527906	rs4848300	G	290	0.2011	-0.1522	0.5544	0.2655	2	113431492	113642167	IL1A	1.22275	0.858817	1.7409
2	113527906	113527906	rs4848300	G	290	0.2011	-0.1522	0.5544	0.2655	2	113487328	113694480	IL1B	1.22275	0.858817	1.7409
2	113532236	113532236	kgp6417740	G	290	0.2011	-0.1522	0.5544	0.2655	2	113431492	113642167	IL1A	1.22275	0.858817	1.7409
2	113532236	113532236	kgp6417740	G	290	0.2011	-0.1522	0.5544	0.2655	2	113487328	113694480	IL1B	1.22275	0.858817	1.7409
9	137870418	137870418	kgp402922	G	290	0.583	-0.4422	1.608	0.2661	9	137672654	137879924	FCN2	1.7914	0.642621	4.99282
2	3765506	3765506	rs11886426	A	290	0.226	-0.1721	0.6241	0.2669	2	3542426	3792048	COLEC11	1.25358	0.841895	1.86657
12	56725448	56725448	snp-known61695444	G	290	0.6953	-0.5303	1.921	0.2672	12	56632663	56834193	IL23A	2.00431	0.588428	6.82778
9	136049780	136049780	rs6597604	G	290	-0.2637	-0.7287	0.2013	0.2674	9	136025788	136250617	ABO	0.768204	0.482536	1.22299
6	52009824	52009824	snp-known16882133	A	290	0.3851	-0.2943	1.065	0.2676	6	51951185	52155436	IL17A	1.46976	0.745053	2.90084
6	52009824	52009824	snp-known16882133	A	290	0.3851	-0.2943	1.065	0.2676	6	52001479	52209335	IL17F	1.46976	0.745053	2.90084
17	27466785	27466785	h3a_37_17_27466785_C_T	A	289	-0.3077	-0.8508	0.2355	0.2679	17	27300537	27518537	TIAF1	0.735136	0.427073	1.26554
12	68595883	68595883	h3a-req-rs11571067_ver1	G	290	-0.2395	-0.6625	0.1835	0.2681	12	68448548	68653527	IFNG	0.787021	0.515561	1.20141
12	68595883	68595883	h3a-req-rs11571067_ver2	G	290	-0.2395	-0.6625	0.1835	0.2681	12	68448548	68653527	IFNG	0.787021	0.515561	1.20141
17	27344091	27344091	kgp9242915	A	286	0.3346	-0.2564	0.9256	0.2682	17	27300537	27518537	TIAF1	1.39738	0.773832	2.52338
9	137764457	137764457	rs6537952	G	290	-0.2267	-0.6272	0.1738	0.2683	9	137672654	137879924	FCN2	0.79716	0.534085	1.18982
5	131907629	131907629	h3a_37_5_131907629_G_T	A	290	0.5039	-0.3876	1.395	0.2689	5	131777136	131992530	IL5	1.65516	0.678684	4.03497
5	131907629	131907629	h3a_37_5_131907629_G_T	A	290	0.5039	-0.3876	1.395	0.2689	5	131891955	132096802	IL13	1.65516	0.678684	4.03497
9	136128000	136128000	h3a_37_9_136128000_G_C	G	289	-0.2874	-0.7962	0.2214	0.2693	9	136025788	136250617	ABO	0.750212	0.45104	1.24782
1	206997328	206997328	snp-known6673827	A	290	-0.4508	-1.249	0.3476	0.2695	1	206840947	207045839	IL10	0.637118	0.286791	1.41567
5	148784398	148784398	kgp7155230	G	290	-0.2047	-0.5674	0.1581	0.2698	5	148650887	148883765	IL17B	0.814892	0.566998	1.17128
5	148835789	148835789	rs191618	A	285	-0.3267	-0.9061	0.2528	0.2702	5	148650887	148883765	IL17B	0.7213	0.404097	1.28763
17	27378378	27378378	snp-known140556885	A	289	-0.674	-1.87	0.5221	0.2704	17	27300537	27518537	TIAF1	0.509666	0.154124	1.68556
22	17589209	17589209	rs879577	G	290	0.1927	-0.1494	0.5348	0.2706	22	17465844	17696583	IL17RA	1.21252	0.861225	1.70711
12	57593894	57593894	rs1800159	A	290	0.2346	-0.1826	0.6519	0.2714	12	57389191	57625922	STAT6	1.2644	0.833101	1.91918
9	136137646	136137646	rs8176694	G	290	-0.4787	-1.33	0.373	0.2716	9	136025788	136250617	ABO	0.619588	0.264477	1.45208
5	131878548	131878548	kgp22675537	A	290	0.5014	-0.3907	1.394	0.2717	5	131777136	131992530	IL5	1.65103	0.676583	4.03094
9	136055505	136055505	kgp18667153	A	290	0.4497	-0.3509	1.25	0.272	9	136025788	136250617	ABO	1.56784	0.704054	3.49034
7	22748491	22748491	h3a_37_7_22748491_T_G	C	290	0.2385	-0.1862	0.6633	0.2721	7	22665503	22871621	IL6	1.26934	0.830108	1.94119
1	154368928	154368928	rs952146	G	290	-0.2016	-0.5606	0.1574	0.2722	1	154277669	154541926	IL6R	0.817422	0.570866	1.17046
2	113636564	113636564	rs17042512	A	290	0.2835	-0.2231	0.7901	0.2737	2	113431492	113642167	IL1A	1.32777	0.800035	2.20362
2	113636564	113636564	rs17042512	A	290	0.2835	-0.2231	0.7901	0.2737	2	113487328	113694480	IL1B	1.32777	0.800035	2.20362
2	3731978	3731978	snp-known13022803	C	289	0.2877	-0.2268	0.8023	0.2741	2	3542426	3792048	COLEC11	1.33336	0.79708	2.23067
1	154346416	154346416	rs4406622	G	285	0.2294	-0.1811	0.6399	0.2744	1	154277669	154541926	IL6R	1.25785	0.834352	1.89629
4	123535344	123535344	kgp20984651	G	290	0.2842	-0.2245	0.7928	0.2745	4	123433783	123642224	IL21	1.3287	0.798916	2.20957
4	123535344	123535344	kgp20984651	G	290	0.2842	-0.2245	0.7928	0.2745	4	123440138	123710311	IL21-AS1	1.3287	0.798916	2.20957
9	137781427	137781427	kgp18567758	A	289	-1.329	-3.708	1.05	0.2746	9	137672654	137879924	FCN2	0.264742	0.0245265	2.85765
2	204797790	204797790	rs4325730	A	289	0.2365	-0.1874	0.6605	0.2751	2	204632509	204838683	CTLA4	1.26681	0.829112	1.93576
2	3671920	3671920	h3a_37_2_3671920_C_A	A	290	0.3165	-0.2508	0.8838	0.2752	2	3542426	3792048	COLEC11	1.37232	0.778178	2.42008
7	22764338	22764338	kgp12526871	A	287	0.3663	-0.2904	1.023	0.2753	7	22665503	22871621	IL6	1.44239	0.747964	2.78153
22	17677699	17677699	rs5747018	G	290	-0.227	-0.6341	0.1801	0.2755	22	17465844	17696583	IL17RA	0.796921	0.530413	1.19734
12	56820748	56820748	snp-known55666835	C	288	-0.2331	-0.6516	0.1854	0.276	12	56632663	56834193	IL23A	0.792074	0.521211	1.2037
6	52134438	52134438	kgp17200199	G	290	0.5476	-0.4355	1.531	0.276	6	51951185	52155436	IL17A	1.7291	0.646941	4.6228
6	52134438	52134438	kgp17200199	G	290	0.5476	-0.4355	1.531	0.276	6	52001479	52209335	IL17F	1.7291	0.646941	4.6228
14	21261605	21261605	kgp8206450	G	290	0.6459	-0.5152	1.807	0.2766	14	21259558	21460507	RNASE3	1.9077	0.597381	6.09214
6	52117186	52117186	kgp17027222	A	290	0.2881	-0.23	0.8062	0.2767	6	51951185	52155436	IL17A	1.33389	0.794534	2.23938
6	52117186	52117186	kgp17027222	A	290	0.2881	-0.23	0.8062	0.2767	6	52001479	52209335	IL17F	1.33389	0.794534	2.23938
9	136074050	136074050	h3a_37_9_136074050_A_G	G	285	-0.3997	-1.119	0.3193	0.2769	9	136025788	136250617	ABO	0.670521	0.326606	1.37616
1	154440062	154440062	seq-rs73016210	A	279	0.265	-0.2118	0.7419	0.277	1	154277669	154541926	IL6R	1.30343	0.809127	2.09992
5	148801191	148801191	h3a_37_5_148801191_C_T	A	278	0.192	-0.1534	0.5374	0.277	5	148650887	148883765	IL17B	1.21167	0.857787	1.71155
9	137737438	137737438	rs12551466	A	290	0.3952	-0.3159	1.106	0.2771	9	137672654	137879924	FCN2	1.48468	0.729132	3.02225
12	68459476	68459476	kgp9441400	A	289	0.2038	-0.1637	0.5713	0.278	12	68448548	68653527	IFNG	1.22605	0.848997	1.77057
14	23888183	23888183	kgp128686	A	290	0.226	-0.1816	0.6335	0.2782	14	23742018	23945612	IL25	1.25358	0.833935	1.88419
7	22831386	22831386	rs7779573	G	289	0.1846	-0.1486	0.5177	0.2785	7	22665503	22871621	IL6	1.20274	0.861914	1.67816
5	148800134	148800134	kgp9427564	A	290	0.2769	-0.223	0.7767	0.2787	5	148650887	148883765	IL17B	1.31903	0.800115	2.17429
12	56787770	56787770	snp-known80299263	A	290	0.251	-0.2028	0.7047	0.2793	12	56632663	56834193	IL23A	1.28531	0.816442	2.02324
5	131879916	131879916	rs2069812	G	290	-0.4347	-1.221	0.3514	0.2795	5	131777136	131992530	IL5	0.647459	0.294935	1.42106
14	21458619	21458619	rs17092373	C	290	-0.3089	-0.8681	0.2503	0.28	14	21259558	21460507	RNASE3	0.734254	0.419748	1.28441
22	17525970	17525970	kgp9543224	C	290	0.1997	-0.162	0.5613	0.2803	22	17465844	17696583	IL17RA	1.22104	0.850441	1.75295
6	52009710	52009710	rs17578851	A	290	-0.2535	-0.7127	0.2057	0.2803	6	51951185	52155436	IL17A	0.77608	0.490319	1.22838
6	52009710	52009710	rs17578851	A	290	-0.2535	-0.7127	0.2057	0.2803	6	52001479	52209335	IL17F	0.77608	0.490319	1.22838
5	132040069	132040069	rs12186803	A	290	-0.195	-0.5485	0.1585	0.2806	5	131891955	132096802	IL13	0.822835	0.577816	1.17175
5	132040069	132040069	rs12186803	A	290	-0.195	-0.5485	0.1585	0.2806	5	131909678	132118368	IL4	0.822835	0.577816	1.17175
5	132057589	132057589	h3a_37_5_132057589_A_G	G	290	-0.195	-0.5485	0.1585	0.2806	5	131891955	132096802	IL13	0.822835	0.577816	1.17175
5	132057589	132057589	h3a_37_5_132057589_A_G	G	290	-0.195	-0.5485	0.1585	0.2806	5	131909678	132118368	IL4	0.822835	0.577816	1.17175
2	113622994	113622994	kgp998486	C	290	-0.5654	-1.591	0.4604	0.281	2	113431492	113642167	IL1A	0.568133	0.203722	1.58471
2	113622994	113622994	kgp998486	C	290	-0.5654	-1.591	0.4604	0.281	2	113487328	113694480	IL1B	0.568133	0.203722	1.58471
5	158743846	158743846	rs11574790	A	290	0.2426	-0.1975	0.6827	0.281	5	158641791	158857895	IL12B	1.27456	0.82078	1.97921
12	56704152	56704152	rs10783780	G	290	-2.216	-6.242	1.81	0.2816	12	56632663	56834193	IL23A	0.109044	0.00194596	6.11045
2	113606645	113606645	rs4369864	G	290	0.189	-0.1546	0.5326	0.2819	2	113431492	113642167	IL1A	1.20804	0.856758	1.70336
2	113606645	113606645	rs4369864	G	290	0.189	-0.1546	0.5326	0.2819	2	113487328	113694480	IL1B	1.20804	0.856758	1.70336
9	136047762	136047762	kgp18544543	G	290	0.4472	-0.366	1.26	0.2821	9	136025788	136250617	ABO	1.56393	0.693503	3.52542
12	68644260	68644260	h3a-req-rs139865197_ver1	C	290	1.566	-1.285	4.416	0.2827	12	68448548	68653527	IFNG	4.78746	0.276651	82.7646
12	68644260	68644260	h3a-req-rs139865197_ver2	C	290	1.566	-1.285	4.416	0.2827	12	68448548	68653527	IFNG	4.78746	0.276651	82.7646
2	3699629	3699629	rs11688325	G	290	-0.3647	-1.029	0.2995	0.2828	2	3542426	3792048	COLEC11	0.694405	0.357364	1.34918
9	136131461	136131461	snp-known8176741	A	287	-0.2836	-0.8004	0.2332	0.2831	9	136025788	136250617	ABO	0.753068	0.449149	1.26263
22	17639323	17639323	kgp9870232	A	290	-0.4776	-1.348	0.393	0.2833	22	17465844	17696583	IL17RA	0.62027	0.259759	1.48142
5	158684665	158684665	snp-known11738665	A	285	-0.3507	-0.9899	0.2886	0.2833	5	158641791	158857895	IL12B	0.704195	0.371614	1.33456
7	22867134	22867134	snp-known114644824	G	290	-0.3991	-1.127	0.3288	0.2835	7	22665503	22871621	IL6	0.670924	0.324004	1.3893
5	131839618	131839618	rs4705952	A	289	0.1936	-0.1595	0.5467	0.2836	5	131777136	131992530	IL5	1.21361	0.85257	1.72754
17	27499881	27499881	h3a_37_17_27499881_C_T	A	290	-0.2471	-0.6984	0.2043	0.2843	17	27300537	27518537	TIAF1	0.781063	0.49738	1.22667
17	27333434	27333434	h3a_37_17_27333434_C_T	A	290	-1.302	-3.681	1.077	0.2844	17	27300537	27518537	TIAF1	0.271987	0.0251978	2.93586
1	206873877	206873877	kgp15801247	G	290	0.9129	-0.7566	2.582	0.2848	1	206840947	207045839	IL10	2.49154	0.469259	13.2236
6	52119810	52119810	snp-known578360	A	290	0.2036	-0.1694	0.5767	0.2856	6	51951185	52155436	IL17A	1.22581	0.844171	1.78015
6	52119810	52119810	snp-known578360	A	290	0.2036	-0.1694	0.5767	0.2856	6	52001479	52209335	IL17F	1.22581	0.844171	1.78015
2	113537223	113537223	rs17561	A	290	0.2791	-0.2326	0.7907	0.286	2	113431492	113642167	IL1A	1.32194	0.79247	2.20494
2	113537223	113537223	rs17561	A	290	0.2791	-0.2326	0.7907	0.286	2	113487328	113694480	IL1B	1.32194	0.79247	2.20494
6	52008734	52008734	kgp1197685	C	290	0.2972	-0.2481	0.8426	0.2864	6	51951185	52155436	IL17A	1.34608	0.780282	2.3224
6	52008734	52008734	kgp1197685	C	290	0.2972	-0.2481	0.8426	0.2864	6	52001479	52209335	IL17F	1.34608	0.780282	2.3224
12	57555275	57555275	kgp18754421	A	290	1.094	-0.9138	3.102	0.2865	12	57389191	57625922	STAT6	2.98619	0.400998	22.2424
2	204734487	204734487	snp-known231779	A	290	-0.1887	-0.5355	0.158	0.287	2	204632509	204838683	CTLA4	0.828035	0.585377	1.17117
9	137879436	137879436	kgp5884024	A	290	0.1877	-0.1572	0.5325	0.2871	9	137672654	137879924	FCN2	1.20647	0.854533	1.70318
9	136121626	136121626	kgp3955655	A	290	-0.2628	-0.7457	0.2202	0.2872	9	136025788	136250617	ABO	0.768896	0.474402	1.24633
12	68619450	68619450	rs11570981	A	289	0.2763	-0.2316	0.7843	0.2873	12	68448548	68653527	IFNG	1.31824	0.793263	2.19087
9	137735274	137735274	snp-known1134170	T	290	-0.2049	-0.5814	0.1717	0.2873	9	137672654	137879924	FCN2	0.814729	0.559115	1.18732
12	68624073	68624073	h3a-req-rs11570906_ver2	G	289	0.492	-0.4126	1.397	0.2874	12	68448548	68653527	IFNG	1.63558	0.661927	4.04305
22	17660556	17660556	rs1135909	G	290	-0.1861	-0.5283	0.1561	0.2874	22	17465844	17696583	IL17RA	0.830191	0.589606	1.16894
12	68571070	68571070	kgp1878531	A	290	-0.5599	-1.59	0.4704	0.2878	12	68448548	68653527	IFNG	0.571266	0.203926	1.60063
22	17599212	17599212	kgp8282618	A	290	0.425	-0.3572	1.207	0.2879	22	17465844	17696583	IL17RA	1.52959	0.699633	3.34344
2	204738938	204738938	kgp11156054	A	290	0.2206	-0.1864	0.6276	0.289	2	204632509	204838683	CTLA4	1.24682	0.829942	1.87311
14	23869779	23869779	snp-known57166503	G	289	0.412	-0.349	1.173	0.2896	14	23742018	23945612	IL25	1.50983	0.705393	3.23167
2	3649319	3649319	kgp1332429	C	289	-0.2115	-0.6025	0.1795	0.2901	2	3542426	3792048	COLEC11	0.809369	0.547441	1.19662
4	123657613	123657613	kgp20630272	C	290	0.2274	-0.1933	0.648	0.2904	4	123440138	123710311	IL21-AS1	1.25533	0.824235	1.91171
14	23871999	23871999	rs17091623	A	290	0.4101	-0.3495	1.17	0.2909	14	23742018	23945612	IL25	1.50697	0.705041	3.22199
22	17603503	17603503	kgp4484501	A	290	-0.2344	-0.6685	0.1997	0.291	22	17465844	17696583	IL17RA	0.791045	0.512477	1.22104
19	41953430	41953430	rs10407348	A	290	0.1848	-0.1576	0.5271	0.2912	19	41707492	41959816	TGFB1	1.20298	0.854191	1.69401
14	21301282	21301282	rs12878080	G	290	-0.1893	-0.5405	0.1619	0.2917	14	21259558	21460507	RNASE3	0.827538	0.582457	1.17574
14	23875993	23875993	rs7153499	G	290	0.1954	-0.1673	0.558	0.292	14	23742018	23945612	IL25	1.2158	0.845946	1.74717
5	148863476	148863476	snp-known10062114	A	290	0.5068	-0.4339	1.448	0.292	5	148650887	148883765	IL17B	1.65997	0.647977	4.2546
9	137864163	137864163	rs7025292	A	281	0.216	-0.185	0.617	0.2921	9	137672654	137879924	FCN2	1.2411	0.831104	1.85336
6	52032329	52032329	kgp3560997	G	290	0.4879	-0.4189	1.395	0.2926	6	51951185	52155436	IL17A	1.62889	0.65777	4.03497
6	52032329	52032329	kgp3560997	G	290	0.4879	-0.4189	1.395	0.2926	6	52001479	52209335	IL17F	1.62889	0.65777	4.03497
9	137779091	137779091	rs7851696	A	290	-0.2506	-0.7166	0.2153	0.2927	9	137672654	137879924	FCN2	0.778334	0.48841	1.24023
6	52068669	52068669	snp-known76954546	G	290	-0.2499	-0.7144	0.2147	0.2928	6	51951185	52155436	IL17A	0.778879	0.489486	1.23949
6	52068669	52068669	snp-known76954546	G	290	-0.2499	-0.7144	0.2147	0.2928	6	52001479	52209335	IL17F	0.778879	0.489486	1.23949
14	21308425	21308425	kgp2938071	G	289	-0.2001	-0.5721	0.172	0.2929	14	21259558	21460507	RNASE3	0.818649	0.564339	1.18768
2	204711588	204711588	rs11903660	A	289	-0.5146	-1.472	0.4426	0.293	2	204632509	204838683	CTLA4	0.59774	0.229466	1.55675
2	3783688	3783688	rs357957	A	290	0.196	-0.1688	0.5607	0.2933	2	3542426	3792048	COLEC11	1.21653	0.844678	1.7519
7	22764338	22764338	h3a_37_7_PF_rs62449495	A	290	0.3519	-0.303	1.007	0.2933	7	22665503	22871621	IL6	1.42177	0.738599	2.73738
7	22764338	22764338	rs62449495	A	290	0.3519	-0.303	1.007	0.2933	7	22665503	22871621	IL6	1.42177	0.738599	2.73738
2	3708786	3708786	kgp6787672	C	290	0.2311	-0.1997	0.6618	0.2941	2	3542426	3792048	COLEC11	1.25999	0.818976	1.93828
9	136029295	136029295	kgp18397270	C	290	1.25	-1.081	3.582	0.2942	9	136025788	136250617	ABO	3.49034	0.339256	35.9454
12	68483339	68483339	kgp19074622	G	290	-0.2806	-0.8039	0.2428	0.2943	12	68448548	68653527	IFNG	0.75533	0.44758	1.27481
1	154340789	154340789	rs12025518	C	285	-0.3034	-0.8694	0.2627	0.2945	1	154277669	154541926	IL6R	0.738304	0.419203	1.30044
4	123705387	123705387	rs921301	A	290	0.1949	-0.1689	0.5586	0.2947	4	123440138	123710311	IL21-AS1	1.21519	0.844593	1.74822
4	123556193	123556193	rs17391154	A	290	-0.2998	-0.8598	0.2601	0.2949	4	123433783	123642224	IL21	0.740966	0.423247	1.29706
4	123556193	123556193	rs17391154	A	290	-0.2998	-0.8598	0.2601	0.2949	4	123440138	123710311	IL21-AS1	0.740966	0.423247	1.29706
12	68624073	68624073	h3a-req-rs11570906_ver1	G	290	0.4834	-0.4198	1.387	0.2952	12	68448548	68653527	IFNG	1.62158	0.657178	4.00282
12	57596855	57596855	kgp18991776	G	290	0.4054	-0.3522	1.163	0.2953	12	57389191	57625922	STAT6	1.4999	0.703139	3.19952
7	22751949	22751949	kgp4571572	A	290	0.254	-0.2212	0.7293	0.2958	7	22665503	22871621	IL6	1.28917	0.801556	2.07363
4	123547324	123547324	h3a_37_4_123547324_G_A	A	290	-0.2663	-0.7649	0.2322	0.296	4	123433783	123642224	IL21	0.766209	0.46538	1.26137
4	123547324	123547324	h3a_37_4_123547324_G_A	A	290	-0.2663	-0.7649	0.2322	0.296	4	123440138	123710311	IL21-AS1	0.766209	0.46538	1.26137
19	41891974	41891974	snp-known8103531	G	290	-0.1833	-0.5266	0.16	0.2963	19	41707492	41959816	TGFB1	0.832518	0.59061	1.17351
17	27415607	27415607	rs16964783	A	290	0.2285	-0.2004	0.6574	0.2973	17	27300537	27518537	TIAF1	1.25671	0.818403	1.92977
5	148823007	148823007	rs734510	A	290	-0.224	-0.6448	0.1967	0.2977	5	148650887	148883765	IL17B	0.799315	0.524767	1.21738
14	23842040	23842040	h3a_37_14_23842040_C_T	G	290	-0.3087	-0.8892	0.2719	0.2983	14	23742018	23945612	IL25	0.734401	0.410984	1.31246
19	41722986	41722986	rs1654649	G	290	0.6023	-0.5309	1.735	0.2985	19	41707492	41959816	TGFB1	1.82631	0.588075	5.66893
12	68621312	68621312	rs11570912	G	290	0.4705	-0.4154	1.356	0.2988	12	68448548	68653527	IFNG	1.60079	0.660076	3.88064
9	137788134	137788134	rs4842188	A	289	-0.8683	-2.505	0.7679	0.2993	9	137672654	137879924	FCN2	0.419664	0.0816756	2.15524
17	27422383	27422383	kgp13943400	G	290	0.506	-0.4481	1.46	0.2996	17	27300537	27518537	TIAF1	1.65864	0.638841	4.30596
17	27425005	27425005	h3a_37_17_27425005_A_G	G	290	0.506	-0.4481	1.46	0.2996	17	27300537	27518537	TIAF1	1.65864	0.638841	4.30596
5	131813219	131813219	kgp2459073	A	290	-0.2281	-0.6581	0.202	0.2996	5	131777136	131992530	IL5	0.796045	0.517834	1.22385
5	131819921	131819921	kgp888688	C	290	-0.2281	-0.6581	0.202	0.2996	5	131777136	131992530	IL5	0.796045	0.517834	1.22385
17	27344430	27344430	rs4795487	G	290	0.1969	-0.1745	0.5684	0.2997	17	27300537	27518537	TIAF1	1.21762	0.839877	1.76544
5	131833707	131833707	h3a_37_5_131833707_T_C	G	290	-0.4705	-1.358	0.4172	0.2998	5	131777136	131992530	IL5	0.62469	0.257175	1.51771
14	21457887	21457887	kgp9047504	G	290	-0.1942	-0.5613	0.1729	0.3008	14	21259558	21460507	RNASE3	0.823493	0.570467	1.18875
5	158698068	158698068	rs4147384	A	289	-0.2224	-0.643	0.1981	0.3009	5	158641791	158857895	IL12B	0.800595	0.525713	1.21908
2	3704240	3704240	kgp6192943	G	288	-0.1989	-0.5752	0.1774	0.3012	2	3542426	3792048	COLEC11	0.819632	0.562592	1.19411
4	123691447	123691447	kgp20835752	C	290	-0.2378	-0.6877	0.2122	0.3013	4	123440138	123710311	IL21-AS1	0.78836	0.502731	1.2364
4	123694962	123694962	h3a_37_4_123694962_T_C	G	290	-0.2378	-0.6877	0.2122	0.3013	4	123440138	123710311	IL21-AS1	0.78836	0.502731	1.2364
4	123697953	123697953	snp-known17006129	A	290	-0.2378	-0.6877	0.2122	0.3013	4	123440138	123710311	IL21-AS1	0.78836	0.502731	1.2364
1	154406538	154406538	seq-rs146244677	G	276	-1.686	-4.879	1.506	0.3015	1	154277669	154541926	IL6R	0.185259	0.00760461	4.50866
14	21265685	21265685	kgp1872993	G	290	0.4503	-0.4024	1.303	0.3016	14	21259558	21460507	RNASE3	1.56878	0.668713	3.68032
5	158668488	158668488	snp-known3898897	G	289	-0.6531	-1.89	0.5839	0.3017	5	158641791	158857895	IL12B	0.52043	0.151072	1.79302
6	52050705	52050705	kgp3134945	C	290	0.5509	-0.4927	1.595	0.3018	6	51951185	52155436	IL17A	1.73481	0.610975	4.92833
6	52050705	52050705	kgp3134945	C	290	0.5509	-0.4927	1.595	0.3018	6	52001479	52209335	IL17F	1.73481	0.610975	4.92833
1	154538205	154538205	rs4845652	A	290	0.2299	-0.2059	0.6658	0.3021	1	154277669	154541926	IL6R	1.25847	0.813914	1.94605
5	148694417	148694417	kgp8095236	G	290	0.2318	-0.2077	0.6714	0.3022	5	148650887	148883765	IL17B	1.26087	0.812451	1.95698
1	154512077	154512077	kgp8578461	A	279	-0.226	-0.6546	0.2026	0.3023	1	154277669	154541926	IL6R	0.797718	0.51965	1.22458
5	148784439	148784439	kgp7936308	A	290	-0.3418	-0.9905	0.3068	0.3026	5	148650887	148883765	IL17B	0.71049	0.371391	1.35907
12	68615504	68615504	h3a-req-rs7299807_ver1	A	290	0.221	-0.1985	0.6405	0.3028	12	68448548	68653527	IFNG	1.24732	0.81996	1.89743
12	68615504	68615504	h3a-req-rs7299807_ver2	A	290	0.221	-0.1985	0.6405	0.3028	12	68448548	68653527	IFNG	1.24732	0.81996	1.89743
12	68461012	68461012	h3a_37_12_68461012_C_T	A	289	-0.314	-0.9104	0.2824	0.303	12	68448548	68653527	IFNG	0.730519	0.402363	1.32631
22	17555010	17555010	h3a_37_22_17555010_C_A	A	290	-0.2159	-0.6262	0.1943	0.3032	22	17465844	17696583	IL17RA	0.805816	0.53462	1.21446
9	137820663	137820663	kgp11442159	C	290	-0.255	-0.7401	0.2301	0.3039	9	137672654	137879924	FCN2	0.774916	0.477066	1.25873
6	52076145	52076145	kgp17403300	G	290	-0.6392	-1.857	0.5781	0.3044	6	51951185	52155436	IL17A	0.527714	0.15614	1.78265
6	52076145	52076145	kgp17403300	G	290	-0.6392	-1.857	0.5781	0.3044	6	52001479	52209335	IL17F	0.527714	0.15614	1.78265
5	148765904	148765904	rs353275	G	290	-0.234	-0.68	0.2119	0.3046	5	148650887	148883765	IL17B	0.791362	0.506617	1.23602
12	57532982	57532982	rs715948	A	289	-0.216	-0.6277	0.1958	0.3049	12	57389191	57625922	STAT6	0.805735	0.533818	1.21628
12	68618763	68618763	h3a-req-rs11570983_ver1	A	290	-0.8196	-2.383	0.7435	0.305	12	68448548	68653527	IFNG	0.440608	0.0922733	2.10328
12	68637326	68637326	seq-rs74099971	G	290	-0.8196	-2.383	0.7435	0.305	12	68448548	68653527	IFNG	0.440608	0.0922733	2.10328
2	3684342	3684342	rs10183413	A	290	-0.2252	-0.6548	0.2043	0.305	2	3542426	3792048	COLEC11	0.798357	0.519546	1.22667
12	68618368	68618368	h3a-req-rs111393739_ver1	C	290	-0.7942	-2.309	0.721	0.3052	12	68448548	68653527	IFNG	0.451943	0.0993606	2.05649
12	68618368	68618368	h3a-req-rs111393739_ver2	C	290	-0.7942	-2.309	0.721	0.3052	12	68448548	68653527	IFNG	0.451943	0.0993606	2.05649
5	131778452	131778452	snp-known17622378	G	290	0.5125	-0.4652	1.49	0.3052	5	131777136	131992530	IL5	1.66946	0.628009	4.4371
22	17591089	17591089	rs2895332	G	289	0.2451	-0.2226	0.7129	0.3053	22	17465844	17696583	IL17RA	1.27775	0.800435	2.0399
12	68485984	68485984	rs7304878	G	290	0.2105	-0.1914	0.6123	0.3056	12	68448548	68653527	IFNG	1.2343	0.825802	1.84467
7	22784229	22784229	kgp12322774	A	289	0.2311	-0.2101	0.6723	0.3056	7	22665503	22871621	IL6	1.25999	0.810503	1.95874
22	17561913	17561913	rs4819956	A	290	0.1864	-0.1701	0.5428	0.3063	22	17465844	17696583	IL17RA	1.2049	0.84358	1.72082
5	158742884	158742884	kgp22464644	C	290	-0.3584	-1.044	0.3275	0.3067	5	158641791	158857895	IL12B	0.698794	0.352044	1.3875
12	68598739	68598739	h3a-req-rs11571055_ver1	A	290	-0.8152	-2.376	0.746	0.3071	12	68448548	68653527	IFNG	0.442551	0.0929215	2.10855
12	68598739	68598739	h3a-req-rs11571055_ver2	A	290	-0.8152	-2.376	0.746	0.3071	12	68448548	68653527	IFNG	0.442551	0.0929215	2.10855
12	57527283	57527283	rs11172113	G	290	-0.187	-0.5455	0.1715	0.3076	12	57389191	57625922	STAT6	0.829444	0.579552	1.18708
2	113491573	113491573	kgp14856285	A	290	-0.6805	-1.985	0.6245	0.3077	2	113431492	113642167	IL1A	0.506364	0.137381	1.86731
2	113491573	113491573	kgp14856285	A	290	-0.6805	-1.985	0.6245	0.3077	2	113487328	113694480	IL1B	0.506364	0.137381	1.86731
14	21446822	21446822	h3a_37_14_21446822_T_G	C	290	0.35	-0.3213	1.021	0.3078	14	21259558	21460507	RNASE3	1.41907	0.725206	2.77597
5	131825842	131825842	kgp332767	A	287	-0.2254	-0.6594	0.2086	0.3097	5	131777136	131992530	IL5	0.798197	0.517162	1.23195
1	154423452	154423452	h3a_37_1_PF_rs191657237	A	290	-2.699	-7.897	2.5	0.3099	1	154277669	154541926	IL6R	0.0672728	0.000371857	12.1825
1	154423452	154423452	rs191657237	A	290	-2.699	-7.897	2.5	0.3099	1	154277669	154541926	IL6R	0.0672728	0.000371857	12.1825
12	57544931	57544931	kgp5708170	A	290	-0.2301	-0.6736	0.2134	0.3102	12	57389191	57625922	STAT6	0.794454	0.50987	1.23788
14	23876216	23876216	snp-known7147244	A	290	0.2855	-0.2648	0.8357	0.3102	14	23742018	23945612	IL25	1.33043	0.767359	2.30643
1	154401407	154401407	seq-rs114993651	A	290	0.4462	-0.4144	1.307	0.3105	1	154277669	154541926	IL6R	1.56236	0.660737	3.69507
9	136138125	136138125	rs672316	C	290	0.2094	-0.1946	0.6135	0.3106	9	136025788	136250617	ABO	1.23294	0.823164	1.84688
9	137725157	137725157	kgp7606642	A	289	0.2724	-0.2531	0.7979	0.3106	9	137672654	137879924	FCN2	1.31311	0.77639	2.22087
5	132093049	132093049	kgp22357236	A	290	-0.3418	-1.001	0.3179	0.3109	5	131891955	132096802	IL13	0.71049	0.367512	1.37424
5	132093049	132093049	kgp22357236	A	290	-0.3418	-1.001	0.3179	0.3109	5	131909678	132118368	IL4	0.71049	0.367512	1.37424
22	17644131	17644131	kgp4116541	A	290	-0.1869	-0.5479	0.1741	0.3111	22	17465844	17696583	IL17RA	0.829527	0.578163	1.19017
1	206936049	206936049	h3a_37_1_206936049_C_T	A	290	-0.4524	-1.327	0.4218	0.3114	1	206840947	207045839	IL10	0.6361	0.265272	1.5247
1	206962133	206962133	kgp10056861	A	290	0.1913	-0.1784	0.5611	0.3114	1	206840947	207045839	IL10	1.21082	0.836608	1.7526
14	21424507	21424507	kgp5514958	A	289	0.3362	-0.3135	0.9858	0.3114	14	21259558	21460507	RNASE3	1.39962	0.730884	2.67995
14	21424507	21424507	rs10145713	A	289	0.3362	-0.3135	0.9858	0.3114	14	21259558	21460507	RNASE3	1.39962	0.730884	2.67995
6	52054249	52054249	rs7747909	A	290	-0.372	-1.091	0.3472	0.3116	6	51951185	52155436	IL17A	0.689354	0.33588	1.4151
6	52054249	52054249	rs7747909	A	290	-0.372	-1.091	0.3472	0.3116	6	52001479	52209335	IL17F	0.689354	0.33588	1.4151
1	154401504	154401504	h3a_37_1_PF_rs139460171	A	290	-0.7052	-2.071	0.6607	0.3125	1	154277669	154541926	IL6R	0.49401	0.12606	1.93615
1	154401504	154401504	rs139460171	A	290	-0.7052	-2.071	0.6607	0.3125	1	154277669	154541926	IL6R	0.49401	0.12606	1.93615
1	206930711	206930711	h3a_37_1_206930711_A_G	G	290	-0.2806	-0.8242	0.2629	0.3125	1	206840947	207045839	IL10	0.75533	0.438586	1.3007
19	41809995	41809995	rs1056854	G	290	-0.3996	-1.174	0.375	0.313	19	41707492	41959816	TGFB1	0.670588	0.309128	1.45499
5	131815082	131815082	kgp22159297	G	289	-0.439	-1.29	0.4123	0.3131	5	131777136	131992530	IL5	0.644681	0.275271	1.51029
1	154392859	154392859	seq-rs139432290	A	290	-0.4124	-1.213	0.3878	0.3134	1	154277669	154541926	IL6R	0.662059	0.297304	1.47374
14	21348256	21348256	rs10144126	A	288	0.184	-0.1736	0.5415	0.3142	14	21259558	21460507	RNASE3	1.20202	0.840633	1.71858
14	21325488	21325488	snp-known17182243	A	290	-0.2839	-0.8363	0.2686	0.3148	14	21259558	21460507	RNASE3	0.752842	0.433311	1.30813
14	21337266	21337266	rs11156730	C	290	-0.2839	-0.8363	0.2686	0.3148	14	21259558	21460507	RNASE3	0.752842	0.433311	1.30813
9	136116662	136116662	kgp11129266	A	289	0.2812	-0.2661	0.8285	0.3149	9	136025788	136250617	ABO	1.32472	0.766362	2.28988
12	56754137	56754137	rs11575221	C	290	0.1895	-0.18	0.559	0.3157	12	56632663	56834193	IL23A	1.20865	0.83527	1.74892
1	154285494	154285494	h3a_37_1_154285494_C_T	G	285	-0.1802	-0.5319	0.1715	0.3161	1	154277669	154541926	IL6R	0.835103	0.587488	1.18708
12	57593101	57593101	rs1140648	A	290	-0.2093	-0.6179	0.1993	0.3163	12	57389191	57625922	STAT6	0.811152	0.539075	1.22055
12	57502182	57502182	rs324011	A	289	-0.3085	-0.9107	0.2938	0.3164	12	57389191	57625922	STAT6	0.734548	0.402243	1.34152
9	136131415	136131415	snp-known8176743	A	290	-0.2619	-0.7731	0.2494	0.3164	9	136025788	136250617	ABO	0.769588	0.46158	1.28326
2	113594867	113594867	rs16944	G	290	0.1936	-0.1845	0.5716	0.3166	2	113431492	113642167	IL1A	1.21361	0.83152	1.7711
2	113594867	113594867	rs16944	G	290	0.1936	-0.1845	0.5716	0.3166	2	113487328	113694480	IL1B	1.21361	0.83152	1.7711
14	21403455	21403455	seq-h3a_37_14_21403455_C_A	A	290	0.4299	-0.4101	1.27	0.3168	14	21259558	21460507	RNASE3	1.5371	0.663584	3.56085
12	57492745	57492745	rs3024974	A	290	0.2608	-0.2491	0.7706	0.317	12	57389191	57625922	STAT6	1.29797	0.779502	2.16106
7	22771039	22771039	rs13306435	A	287	-0.7563	-2.235	0.7229	0.3172	7	22665503	22871621	IL6	0.4694	0.106992	2.0604
17	27413981	27413981	kgp13837069	A	290	-0.6185	-1.829	0.5916	0.3174	17	27300537	27518537	TIAF1	0.538752	0.160574	1.80688
1	206973239	206973239	rs11119584	G	290	-0.2252	-0.6663	0.2158	0.3177	1	206840947	207045839	IL10	0.798357	0.513605	1.24085
19	41848848	41848848	snp-known10416269	A	283	-0.3133	-0.9271	0.3005	0.3181	19	41707492	41959816	TGFB1	0.731031	0.3957	1.35053
19	41831625	41831625	kgp8405688	C	290	-0.362	-1.071	0.3475	0.3183	19	41707492	41959816	TGFB1	0.696282	0.342666	1.41552
4	123561067	123561067	rs1512970	A	289	0.5318	-0.5113	1.575	0.3186	4	123433783	123642224	IL21	1.70199	0.599715	4.83074
4	123561067	123561067	rs1512970	A	289	0.5318	-0.5113	1.575	0.3186	4	123440138	123710311	IL21-AS1	1.70199	0.599715	4.83074
6	52047963	52047963	kgp6393775	A	289	0.2699	-0.2596	0.7994	0.3187	6	51951185	52155436	IL17A	1.30983	0.77136	2.22421
6	52047963	52047963	kgp6393775	A	289	0.2699	-0.2596	0.7994	0.3187	6	52001479	52209335	IL17F	1.30983	0.77136	2.22421
14	21423082	21423082	kgp19696581	C	290	0.3044	-0.2929	0.9017	0.3188	14	21259558	21460507	RNASE3	1.35581	0.746097	2.46379
1	206968235	206968235	kgp10191653	G	290	-0.202	-0.5984	0.1945	0.3189	1	206840947	207045839	IL10	0.817095	0.54969	1.2147
2	204740866	204740866	rs231726	A	290	-0.1899	-0.5626	0.1828	0.3189	2	204632509	204838683	CTLA4	0.827042	0.569726	1.20057
17	27450429	27450429	kgp7890521	A	289	-0.3155	-0.9349	0.304	0.3192	17	27300537	27518537	TIAF1	0.729424	0.392625	1.35527
7	22833821	22833821	h3a_37_7_22833821_A_G	G	290	-0.3305	-0.9796	0.3187	0.3193	7	22665503	22871621	IL6	0.718564	0.375461	1.37534
12	68573573	68573573	kgp11057905	G	290	-0.4206	-1.247	0.4059	0.3195	12	68448548	68653527	IFNG	0.656653	0.287366	1.50065
9	136229308	136229308	kgp18539899	A	290	0.4678	-0.4515	1.387	0.3195	9	136025788	136250617	ABO	1.59648	0.636672	4.00282
7	22690693	22690693	h3a_37_7_22690693_G_A	A	290	-0.3492	-1.036	0.3374	0.3197	7	22665503	22871621	IL6	0.705252	0.354871	1.4013
22	17529814	17529814	kgp4128059	A	290	0.1735	-0.1678	0.5148	0.32	22	17465844	17696583	IL17RA	1.18946	0.845523	1.6733
9	137858418	137858418	rs10858305	A	290	-0.1872	-0.5559	0.1815	0.3205	9	137672654	137879924	FCN2	0.829278	0.573556	1.19901
19	41947635	41947635	rs7260605	A	290	-0.184	-0.5465	0.1784	0.3206	19	41707492	41959816	TGFB1	0.831936	0.578973	1.1953
1	206983264	206983264	kgp15338952	A	290	1.141	-1.107	3.389	0.3208	1	206840947	207045839	IL10	3.1299	0.330549	29.6363
12	68562851	68562851	h3a_37_12_68562851_C_T	A	284	-1.197	-3.557	1.162	0.3209	12	68448548	68653527	IFNG	0.302099	0.0285243	3.19632
9	137756416	137756416	kgp12024292	A	289	-0.2704	-0.8034	0.2626	0.3209	9	137672654	137879924	FCN2	0.763074	0.447804	1.30031
2	204655766	204655766	h3a_37_2_204655766_A_G	G	290	0.5463	-0.5305	1.623	0.321	2	204632509	204838683	CTLA4	1.72685	0.588311	5.06827
22	17488669	17488669	kgp577071	G	290	0.4681	-0.4549	1.391	0.3212	22	17465844	17696583	IL17RA	1.59696	0.634511	4.01887
1	154374961	154374961	h3a-req-rs80055222_ver1	C	289	1.452	-1.412	4.315	0.3214	1	154277669	154541926	IL6R	4.27165	0.243655	74.8136
9	137775829	137775829	h3a_37_9_137775829_G_T	A	288	-0.2828	-0.8411	0.2755	0.3218	9	137672654	137879924	FCN2	0.753671	0.431236	1.31719
1	206933490	206933490	rs7548373	A	287	-0.2353	-0.7002	0.2296	0.3221	1	206840947	207045839	IL10	0.790334	0.496486	1.2581
5	158814116	158814116	h3a_37_5_158814116_C_T	G	290	-0.1781	-0.53	0.1738	0.3222	5	158641791	158857895	IL12B	0.836859	0.588605	1.18982
5	158821493	158821493	rs7704367	A	290	-0.1781	-0.53	0.1738	0.3222	5	158641791	158857895	IL12B	0.836859	0.588605	1.18982
5	148832326	148832326	rs4705073	G	290	0.1722	-0.1683	0.5128	0.3225	5	148650887	148883765	IL17B	1.18792	0.8451	1.66996
2	113563362	113563362	kgp151300	G	290	0.2165	-0.2122	0.6453	0.3231	2	113431492	113642167	IL1A	1.24172	0.808803	1.90656
2	113563362	113563362	kgp151300	G	290	0.2165	-0.2122	0.6453	0.3231	2	113487328	113694480	IL1B	1.24172	0.808803	1.90656
4	123545648	123545648	rs17005931	A	290	-0.262	-0.7808	0.2568	0.3231	4	123433783	123642224	IL21	0.769511	0.458039	1.29279
4	123545648	123545648	rs17005931	A	290	-0.262	-0.7808	0.2568	0.3231	4	123440138	123710311	IL21-AS1	0.769511	0.458039	1.29279
4	123548629	123548629	h3a_37_4_123548629_C_T	A	290	-0.262	-0.7808	0.2568	0.3231	4	123433783	123642224	IL21	0.769511	0.458039	1.29279
4	123548629	123548629	h3a_37_4_123548629_C_T	A	290	-0.262	-0.7808	0.2568	0.3231	4	123440138	123710311	IL21-AS1	0.769511	0.458039	1.29279
2	3705712	3705712	rs9308790	A	290	-0.2003	-0.5973	0.1966	0.3236	2	3542426	3792048	COLEC11	0.818485	0.550295	1.21726
14	21325687	21325687	rs17254450	G	290	-0.239	-0.713	0.2349	0.3238	14	21259558	21460507	RNASE3	0.787415	0.490171	1.26478
12	68526887	68526887	kgp3409970	G	284	0.2728	-0.2685	0.814	0.3242	12	68448548	68653527	IFNG	1.31364	0.764525	2.25692
9	136208193	136208193	h3a_37_9_136208193_T_C	A	290	0.1988	-0.1959	0.5935	0.3244	9	136025788	136250617	ABO	1.21994	0.822094	1.81031
12	68503836	68503836	snp-known12318183	A	289	-0.2043	-0.6104	0.2017	0.3249	12	68448548	68653527	IFNG	0.815218	0.543134	1.22348
14	21353099	21353099	h3a_37_14_21353099_A_C	A	290	0.2399	-0.2372	0.7169	0.3253	14	21259558	21460507	RNASE3	1.27112	0.788834	2.04807
9	136160228	136160228	rs1752337	C	290	-0.2436	-0.7281	0.2409	0.3253	9	136025788	136250617	ABO	0.783801	0.482825	1.27239
6	52137518	52137518	kgp1063712	C	290	-0.1836	-0.549	0.1818	0.3257	6	51951185	52155436	IL17A	0.832269	0.577527	1.19937
6	52137518	52137518	kgp1063712	C	290	-0.1836	-0.549	0.1818	0.3257	6	52001479	52209335	IL17F	0.832269	0.577527	1.19937
1	207041803	207041803	rs1109461	A	290	-0.1869	-0.559	0.1852	0.3258	1	206840947	207045839	IL10	0.829527	0.571781	1.20346
12	57482252	57482252	rs324010	A	290	-0.188	-0.5622	0.1862	0.3258	12	57389191	57625922	STAT6	0.828615	0.569954	1.20466
14	21288414	21288414	kgp12097593	A	290	0.2242	-0.2224	0.6707	0.3261	14	21259558	21460507	RNASE3	1.25132	0.800595	1.95561
9	136075549	136075549	kgp3037540	A	289	0.3753	-0.3723	1.123	0.3261	9	136025788	136250617	ABO	1.45543	0.689147	3.07406
7	22666099	22666099	h3a_37_7_22666099_C_T	A	290	-0.3675	-1.1	0.3652	0.3265	7	22665503	22871621	IL6	0.692463	0.332871	1.4408
5	132062246	132062246	snp-known76274332	G	290	-0.2667	-0.7985	0.2652	0.3267	5	131891955	132096802	IL13	0.765903	0.450003	1.30369
5	132062246	132062246	snp-known76274332	G	290	-0.2667	-0.7985	0.2652	0.3267	5	131909678	132118368	IL4	0.765903	0.450003	1.30369
5	132069206	132069206	h3a_37_5_132069206_A_G	G	290	-0.2667	-0.7985	0.2652	0.3267	5	131891955	132096802	IL13	0.765903	0.450003	1.30369
5	132069206	132069206	h3a_37_5_132069206_A_G	G	290	-0.2667	-0.7985	0.2652	0.3267	5	131909678	132118368	IL4	0.765903	0.450003	1.30369
1	154431779	154431779	seq-rs112953674	C	290	0.4235	-0.4214	1.268	0.3268	1	154277669	154541926	IL6R	1.5273	0.656128	3.55374
4	123567902	123567902	kgp20832357	C	290	-0.9101	-2.727	0.9064	0.327	4	123433783	123642224	IL21	0.402484	0.0654152	2.4754
4	123567902	123567902	kgp20832357	C	290	-0.9101	-2.727	0.9064	0.327	4	123440138	123710311	IL21-AS1	0.402484	0.0654152	2.4754
1	154357597	154357597	kgp7270426	A	290	0.2107	-0.2105	0.6319	0.3278	1	154277669	154541926	IL6R	1.23454	0.810179	1.88118
14	21451545	21451545	rs2783786	A	289	-1.235	-3.704	1.234	0.3279	14	21259558	21460507	RNASE3	0.290835	0.0246248	3.43494
12	57457959	57457959	rs17546579	G	290	0.4694	-0.4698	1.409	0.3282	12	57389191	57625922	STAT6	1.59903	0.625127	4.09186
17	27384998	27384998	snp-known7207255	A	277	-0.3214	-0.9643	0.3216	0.3282	17	27300537	27518537	TIAF1	0.725133	0.38125	1.37933
7	22813742	22813742	kgp2528235	G	288	0.1771	-0.1774	0.5317	0.3285	7	22665503	22871621	IL6	1.19375	0.837445	1.70182
9	136227285	136227285	h3a_37_9_136227285_G_A	A	290	0.5515	-0.5528	1.656	0.3286	9	136025788	136250617	ABO	1.73585	0.575337	5.23832
2	3668657	3668657	kgp723646	C	290	0.2891	-0.29	0.8682	0.3287	2	3542426	3792048	COLEC11	1.33523	0.748264	2.38262
2	3691548	3691548	rs7567833	A	289	-0.19	-0.571	0.191	0.3293	2	3542426	3792048	COLEC11	0.826959	0.56496	1.21046
12	57618498	57618498	kgp19015413	C	290	-0.371	-1.115	0.3732	0.3294	12	57389191	57625922	STAT6	0.690044	0.327915	1.45237
5	148693461	148693461	kgp4083135	A	290	0.1926	-0.1937	0.5789	0.3294	5	148650887	148883765	IL17B	1.2124	0.823905	1.78407
4	123710111	123710111	snp-known76906984	A	289	-0.2552	-0.7673	0.2569	0.3296	4	123440138	123710311	IL21-AS1	0.774762	0.464265	1.29292
5	131918444	131918444	kgp10193511	C	290	-0.2955	-0.8892	0.2982	0.3303	5	131777136	131992530	IL5	0.744159	0.410984	1.34743
5	131918444	131918444	kgp10193511	C	290	-0.2955	-0.8892	0.2982	0.3303	5	131891955	132096802	IL13	0.744159	0.410984	1.34743
5	131918444	131918444	kgp10193511	C	290	-0.2955	-0.8892	0.2982	0.3303	5	131909678	132118368	IL4	0.744159	0.410984	1.34743
5	131945745	131945745	h3a_37_5_131945745_T_G	C	290	-0.2955	-0.8892	0.2982	0.3303	5	131777136	131992530	IL5	0.744159	0.410984	1.34743
5	131945745	131945745	h3a_37_5_131945745_T_G	C	290	-0.2955	-0.8892	0.2982	0.3303	5	131891955	132096802	IL13	0.744159	0.410984	1.34743
5	131945745	131945745	h3a_37_5_131945745_T_G	C	290	-0.2955	-0.8892	0.2982	0.3303	5	131909678	132118368	IL4	0.744159	0.410984	1.34743
1	154436530	154436530	kgp15793113	A	290	0.4268	-0.4313	1.285	0.3306	1	154277669	154541926	IL6R	1.53235	0.649664	3.61467
5	132103271	132103271	rs256875	G	290	0.293	-0.2962	0.8821	0.3306	5	131909678	132118368	IL4	1.34044	0.743639	2.41597
9	137822101	137822101	kgp7643702	A	290	-0.1777	-0.535	0.1797	0.3308	9	137672654	137879924	FCN2	0.837194	0.585669	1.19686
17	27486673	27486673	rs7214252	A	289	-0.2102	-0.6333	0.2128	0.3309	17	27300537	27518537	TIAF1	0.810422	0.530837	1.23714
12	57569513	57569513	kgp6803756	A	290	0.183	-0.1854	0.5514	0.3312	12	57389191	57625922	STAT6	1.20081	0.830772	1.73568
2	204696867	204696867	kgp11798720	G	290	0.2203	-0.2233	0.6639	0.3312	2	204632509	204838683	CTLA4	1.24645	0.799875	1.94235
22	17596229	17596229	snp-known1047929	G	290	0.214	-0.2171	0.6452	0.3314	22	17465844	17696583	IL17RA	1.23862	0.804849	1.90637
7	22794953	22794953	kgp13322030	G	290	0.5009	-0.5079	1.51	0.3314	7	22665503	22871621	IL6	1.65021	0.601758	4.52673
7	22678803	22678803	kgp13438508	A	290	-0.7276	-2.193	0.7382	0.3315	7	22665503	22871621	IL6	0.483067	0.111582	2.09217
9	137765404	137765404	kgp5351714	A	289	-0.1954	-0.5889	0.1982	0.3315	9	137672654	137879924	FCN2	0.822506	0.554937	1.21921
1	206906745	206906745	h3a_37_1_206906745_G_A	A	280	-0.3155	-0.9518	0.3207	0.332	1	206840947	207045839	IL10	0.729424	0.386046	1.37809
1	154387675	154387675	seq-rs116329267	C	290	0.6069	-0.6175	1.831	0.3322	1	154277669	154541926	IL6R	1.83473	0.539291	6.24012
2	3759830	3759830	rs6542651	A	290	0.1912	-0.1945	0.5769	0.3322	2	3542426	3792048	COLEC11	1.2107	0.823246	1.78051
6	52012873	52012873	rs10948679	A	290	0.182	-0.1851	0.5491	0.3322	6	51951185	52155436	IL17A	1.19961	0.831021	1.73169
6	52012873	52012873	rs10948679	A	290	0.182	-0.1851	0.5491	0.3322	6	52001479	52209335	IL17F	1.19961	0.831021	1.73169
5	132085977	132085977	rs803054	A	290	0.186	-0.1893	0.5613	0.3323	5	131891955	132096802	IL13	1.20442	0.827538	1.75295
5	132085977	132085977	rs803054	A	290	0.186	-0.1893	0.5613	0.3323	5	131909678	132118368	IL4	1.20442	0.827538	1.75295
12	56815922	56815922	rs774047	A	290	0.1989	-0.2026	0.6005	0.3325	12	56632663	56834193	IL23A	1.22006	0.816605	1.82303
2	204834097	204834097	kgp4900349	A	290	0.2571	-0.2621	0.7762	0.3327	2	204632509	204838683	CTLA4	1.29317	0.769434	2.1732
5	158822645	158822645	snp-known6887695	C	290	-0.1745	-0.527	0.178	0.3327	5	158641791	158857895	IL12B	0.839877	0.590373	1.19483
1	206939904	206939904	rs3024505	A	290	0.4931	-0.5031	1.489	0.3329	1	206840947	207045839	IL10	1.63738	0.604653	4.43266
2	113676955	113676955	kgp11610405	G	290	-0.5838	-1.764	0.5966	0.3332	2	113487328	113694480	IL1B	0.557775	0.171358	1.81593
9	137717770	137717770	snp-known112600748	C	288	-0.3576	-1.081	0.3656	0.3334	9	137672654	137879924	FCN2	0.699353	0.339256	1.44138
2	3700650	3700650	kgp1933712	A	289	1.172	-1.2	3.545	0.3336	2	3542426	3792048	COLEC11	3.22844	0.301194	34.6397
2	3777633	3777633	snp-known17017941	A	290	0.2923	-0.2997	0.8843	0.334	2	3542426	3792048	COLEC11	1.3395	0.74104	2.42129
9	137811842	137811842	snp-known73568102	A	290	0.2554	-0.2622	0.7731	0.3344	9	137672654	137879924	FCN2	1.29098	0.769357	2.16647
17	27394671	27394671	snp-known7211450	A	290	0.1668	-0.1714	0.5051	0.3346	17	27300537	27518537	TIAF1	1.18152	0.842485	1.65715
9	137761957	137761957	kgp4733130	A	289	-0.257	-0.7783	0.2642	0.3347	9	137672654	137879924	FCN2	0.773368	0.459186	1.30239
17	27324940	27324940	kgp8389399	A	290	0.2382	-0.2452	0.7216	0.3351	17	27300537	27518537	TIAF1	1.26896	0.782548	2.05772
6	52109621	52109621	rs597506	G	290	-0.2909	-0.8815	0.2998	0.3353	6	51951185	52155436	IL17A	0.74759	0.414161	1.34959
6	52109621	52109621	rs597506	G	290	-0.2909	-0.8815	0.2998	0.3353	6	52001479	52209335	IL17F	0.74759	0.414161	1.34959
5	148788486	148788486	kgp22208677	A	290	0.4243	-0.4376	1.286	0.3355	5	148650887	148883765	IL17B	1.52852	0.645584	3.61828
12	57557603	57557603	kgp18727258	G	290	-0.4921	-1.492	0.508	0.3358	12	57389191	57625922	STAT6	0.611341	0.224922	1.66196
12	57557662	57557662	kgp18955064	A	290	-0.4921	-1.492	0.508	0.3358	12	57389191	57625922	STAT6	0.611341	0.224922	1.66196
12	57559134	57559134	h3a_37_12_57559134_T_G	C	290	-0.4921	-1.492	0.508	0.3358	12	57389191	57625922	STAT6	0.611341	0.224922	1.66196
12	56655407	56655407	kgp19008032	G	290	0.9933	-1.028	3.015	0.3365	12	56632663	56834193	IL23A	2.70013	0.357722	20.3891
14	23940359	23940359	rs1028589	A	290	-0.1841	-0.5591	0.1909	0.3368	14	23742018	23945612	IL25	0.831853	0.571723	1.21034
5	158687153	158687153	rs11744690	G	290	-0.3136	-0.9522	0.3251	0.3368	5	158641791	158857895	IL12B	0.730811	0.385891	1.38417
2	3702673	3702673	kgp8941903	A	290	0.2111	-0.219	0.6412	0.3369	2	3542426	3792048	COLEC11	1.23504	0.803322	1.89876
1	207043174	207043174	rs1518108	G	290	-0.1766	-0.5371	0.1838	0.3377	1	206840947	207045839	IL10	0.838115	0.584441	1.20178
6	52050786	52050786	rs3819024	G	290	0.201	-0.2092	0.6111	0.3378	6	51951185	52155436	IL17A	1.22262	0.811233	1.84246
6	52050786	52050786	rs3819024	G	290	0.201	-0.2092	0.6111	0.3378	6	52001479	52209335	IL17F	1.22262	0.811233	1.84246
9	137866419	137866419	kgp10776122	G	289	-0.2939	-0.8938	0.306	0.3378	9	137672654	137879924	FCN2	0.745351	0.409098	1.35798
4	123652282	123652282	kgp21261731	G	289	-0.5648	-1.721	0.5909	0.339	4	123440138	123710311	IL21-AS1	0.568474	0.178887	1.80561
5	131819215	131819215	kgp22793119	A	290	-0.4159	-1.268	0.4358	0.3394	5	131777136	131992530	IL5	0.659746	0.281394	1.5462
5	131786418	131786418	kgp1409699	C	290	-0.203	-0.6187	0.2128	0.3395	5	131777136	131992530	IL5	0.816278	0.538644	1.23714
12	56744091	56744091	kgp6302259	C	290	-0.3034	-0.9252	0.3184	0.3397	12	56632663	56834193	IL23A	0.738304	0.396452	1.37493
9	136131188	136131188	rs8176749	A	286	-0.2501	-0.7632	0.2629	0.3402	9	136025788	136250617	ABO	0.778723	0.466172	1.3007
19	41884652	41884652	kgp21461555	A	290	-1.964	-5.992	2.065	0.3403	19	41707492	41959816	TGFB1	0.140296	0.00249866	7.8853
2	204822294	204822294	kgp1979805	A	290	-0.2033	-0.6203	0.2138	0.3403	2	204632509	204838683	CTLA4	0.816033	0.537783	1.23837
2	113464495	113464495	kgp11610303	G	290	-0.1918	-0.5854	0.2018	0.3404	2	113431492	113642167	IL1A	0.825472	0.556883	1.2236
2	113598107	113598107	snp-known4848306	A	290	0.2909	-0.3065	0.8883	0.3407	2	113431492	113642167	IL1A	1.33763	0.736019	2.43099
2	113598107	113598107	snp-known4848306	A	290	0.2909	-0.3065	0.8883	0.3407	2	113487328	113694480	IL1B	1.33763	0.736019	2.43099
2	113605957	113605957	rs4447608	A	290	0.2909	-0.3065	0.8883	0.3407	2	113431492	113642167	IL1A	1.33763	0.736019	2.43099
2	113605957	113605957	rs4447608	A	290	0.2909	-0.3065	0.8883	0.3407	2	113487328	113694480	IL1B	1.33763	0.736019	2.43099
2	3661350	3661350	kgp14145628	A	290	-0.2666	-0.8142	0.2811	0.341	2	3542426	3792048	COLEC11	0.765979	0.442994	1.32459
2	3662088	3662088	h3a_37_2_3662088_G_A	A	290	-0.2666	-0.8142	0.2811	0.341	2	3542426	3792048	COLEC11	0.765979	0.442994	1.32459
7	22702344	22702344	kgp10872838	G	278	-0.1696	-0.5179	0.1788	0.341	7	22665503	22871621	IL6	0.844002	0.59577	1.19578
7	22716803	22716803	kgp13353132	C	290	-0.3194	-0.9755	0.3368	0.341	7	22665503	22871621	IL6	0.726585	0.377004	1.40046
9	136105990	136105990	kgp18684216	A	290	0.354	-0.374	1.082	0.3415	9	136025788	136250617	ABO	1.42476	0.687977	2.95057
12	56749494	56749494	rs2066812	G	290	0.8897	-0.941	2.72	0.3417	12	56632663	56834193	IL23A	2.4344	0.390237	15.1803
6	52154948	52154948	snp-known57401222	C	290	-0.5278	-1.614	0.5585	0.3418	6	51951185	52155436	IL17A	0.589901	0.19909	1.74805
6	52154948	52154948	snp-known57401222	C	290	-0.5278	-1.614	0.5585	0.3418	6	52001479	52209335	IL17F	0.589901	0.19909	1.74805
1	206927240	206927240	kgp7963468	G	290	-0.2652	-0.8114	0.2809	0.3421	1	206840947	207045839	IL10	0.767053	0.444236	1.32432
19	41731876	41731876	snp-known73931455	A	289	-0.6769	-2.071	0.7174	0.3422	19	41707492	41959816	TGFB1	0.50819	0.12606	2.0491
2	3634114	3634114	snp-known116317430	A	290	-0.3257	-0.9967	0.3453	0.3423	2	3542426	3792048	COLEC11	0.722022	0.369095	1.41241
14	21286642	21286642	kgp10488197	A	290	0.2092	-0.2223	0.6407	0.3429	14	21259558	21460507	RNASE3	1.23269	0.800675	1.89781
12	57613425	57613425	kgp584016	A	286	-0.2093	-0.6411	0.2225	0.343	12	57389191	57625922	STAT6	0.811152	0.526713	1.2492
2	113570581	113570581	rs6542097	C	290	-0.1982	-0.607	0.2107	0.343	2	113431492	113642167	IL1A	0.820206	0.544983	1.23454
2	113570581	113570581	rs6542097	C	290	-0.1982	-0.607	0.2107	0.343	2	113487328	113694480	IL1B	0.820206	0.544983	1.23454
2	113571072	113571072	kgp3362879	G	290	-0.1982	-0.607	0.2107	0.343	2	113431492	113642167	IL1A	0.820206	0.544983	1.23454
2	113571072	113571072	kgp3362879	G	290	-0.1982	-0.607	0.2107	0.343	2	113487328	113694480	IL1B	0.820206	0.544983	1.23454
4	123530616	123530616	kgp21226408	G	290	-2.03	-6.218	2.158	0.3431	4	123433783	123642224	IL21	0.131336	0.00199323	8.65381
4	123530616	123530616	kgp21226408	G	290	-2.03	-6.218	2.158	0.3431	4	123440138	123710311	IL21-AS1	0.131336	0.00199323	8.65381
22	17688402	17688402	snp-known2240617	A	290	0.7517	-0.8014	2.305	0.3437	22	17465844	17696583	IL17RA	2.1206	0.4487	10.0242
9	137766215	137766215	h3a_37_9_137766215_T_C	G	290	-0.2188	-0.6708	0.2333	0.3438	9	137672654	137879924	FCN2	0.803482	0.511299	1.26276
2	204676238	204676238	rs7591187	A	290	-0.1752	-0.5375	0.1871	0.344	2	204632509	204838683	CTLA4	0.839289	0.584207	1.20575
9	136187652	136187652	rs9411396	C	290	0.851	-0.9104	2.612	0.3445	9	136025788	136250617	ABO	2.34199	0.402363	13.6263
1	206978340	206978340	rs4347211	G	290	-0.1893	-0.5812	0.2025	0.3446	1	206840947	207045839	IL10	0.827538	0.559227	1.22446
1	154401712	154401712	kgp15880427	A	290	-0.5985	-1.838	0.6412	0.3449	1	154277669	154541926	IL6R	0.549635	0.159135	1.89876
12	57562672	57562672	kgp18838660	A	290	-0.2049	-0.6299	0.22	0.3454	12	57389191	57625922	STAT6	0.814729	0.532645	1.24608
14	23746035	23746035	kgp19636620	G	290	-0.4755	-1.462	0.5106	0.3455	14	23742018	23945612	IL25	0.621574	0.231772	1.66629
4	123664109	123664109	kgp5225204	C	289	-0.3626	-1.115	0.3897	0.3457	4	123440138	123710311	IL21-AS1	0.695865	0.327915	1.47654
6	52098368	52098368	rs2064331	A	290	-0.1749	-0.5379	0.1881	0.3459	6	51951185	52155436	IL17A	0.839541	0.583973	1.20695
6	52098368	52098368	rs2064331	A	290	-0.1749	-0.5379	0.1881	0.3459	6	52001479	52209335	IL17F	0.839541	0.583973	1.20695
1	206849163	206849163	rs17014123	A	290	-0.2861	-0.8831	0.311	0.3485	1	206840947	207045839	IL10	0.751187	0.413499	1.36479
5	158735933	158735933	rs4921468	A	290	0.1949	-0.2119	0.6016	0.3486	5	158641791	158857895	IL12B	1.21519	0.809046	1.82504
12	57545756	57545756	kgp8249261	A	290	0.2566	-0.2791	0.7924	0.3487	12	57389191	57625922	STAT6	1.29253	0.756464	2.20869
12	68461640	68461640	rs2041861	A	290	0.1766	-0.1926	0.5457	0.3494	12	68448548	68653527	IFNG	1.19315	0.824812	1.72582
1	207033644	207033644	snp-known11807894	G	290	-0.361	-1.116	0.3944	0.3498	1	206840947	207045839	IL10	0.696979	0.327588	1.48349
4	123527365	123527365	kgp21233817	C	290	0.6185	-0.6756	1.913	0.3498	4	123433783	123642224	IL21	1.85614	0.508851	6.77338
4	123527365	123527365	kgp21233817	C	290	0.6185	-0.6756	1.913	0.3498	4	123440138	123710311	IL21-AS1	1.85614	0.508851	6.77338
12	68501005	68501005	kgp8299199	A	290	0.2055	-0.2246	0.6355	0.3499	12	68448548	68653527	IFNG	1.22814	0.798836	1.88797
2	3722140	3722140	kgp9882287	A	290	-0.2535	-0.7841	0.2771	0.3499	2	3542426	3792048	COLEC11	0.77608	0.45653	1.3193
5	158824979	158824979	rs17056737	G	290	0.2364	-0.2586	0.7313	0.3501	5	158641791	158857895	IL12B	1.26668	0.772132	2.07778
12	57568792	57568792	snp-known35792438	A	287	-0.4755	-1.472	0.5208	0.3505	12	57389191	57625922	STAT6	0.621574	0.229466	1.68337
1	206955701	206955701	kgp3666550	A	290	0.1807	-0.1984	0.5598	0.351	1	206840947	207045839	IL10	1.19806	0.820042	1.75032
9	137717379	137717379	kgp1560973	A	289	0.1749	-0.1922	0.5421	0.3512	9	137672654	137879924	FCN2	1.19113	0.825142	1.71961
5	158699263	158699263	rs11745659	G	288	-0.2425	-0.7516	0.2667	0.3515	5	158641791	158857895	IL12B	0.784664	0.471611	1.30565
1	154343941	154343941	snp-known6667225	C	288	0.1925	-0.2118	0.5968	0.3517	1	154277669	154541926	IL6R	1.21228	0.809127	1.8163
9	137701553	137701553	kgp5116755	A	290	-0.1677	-0.52	0.1846	0.3517	9	137672654	137879924	FCN2	0.845607	0.594521	1.20274
6	52077984	52077984	rs1999673	A	290	0.3232	-0.3559	1.002	0.3518	6	51951185	52155436	IL17A	1.38154	0.700543	2.72372
6	52077984	52077984	rs1999673	A	290	0.3232	-0.3559	1.002	0.3518	6	52001479	52209335	IL17F	1.38154	0.700543	2.72372
2	204762327	204762327	rs10497873	A	290	0.4015	-0.4426	1.246	0.352	2	204632509	204838683	CTLA4	1.49406	0.642364	3.47641
9	137755595	137755595	kgp51538	A	290	-0.2888	-0.8958	0.3183	0.352	9	137672654	137879924	FCN2	0.749162	0.408281	1.37479
2	204635386	204635386	kgp1568038	A	290	0.4411	-0.4863	1.369	0.3521	2	204632509	204838683	CTLA4	1.55442	0.614897	3.93142
2	204667406	204667406	h3a_37_2_204667406_C_T	A	290	-0.2388	-0.7409	0.2633	0.3521	2	204632509	204838683	CTLA4	0.787572	0.476685	1.30122
9	137687314	137687314	rs4842167	G	290	-0.3065	-0.9514	0.3384	0.3525	9	137672654	137879924	FCN2	0.736019	0.3862	1.4027
5	148658976	148658976	kgp22587641	A	290	0.5382	-0.5947	1.671	0.3527	5	148650887	148883765	IL17B	1.71292	0.551728	5.31748
9	137679703	137679703	rs11998946	G	289	-0.1631	-0.5064	0.1803	0.3527	9	137672654	137879924	FCN2	0.849506	0.602661	1.19758
2	3582597	3582597	kgp4390034	A	282	0.2009	-0.2221	0.6239	0.3528	2	3542426	3792048	COLEC11	1.2225	0.800835	1.86619
9	137824613	137824613	rs10858294	C	289	-0.2658	-0.8257	0.2941	0.3531	9	137672654	137879924	FCN2	0.766592	0.437928	1.34192
12	68599817	68599817	kgp1667788	A	290	-0.3587	-1.115	0.3972	0.3532	12	68448548	68653527	IFNG	0.698584	0.327915	1.48765
6	52028972	52028972	kgp17044924	A	290	0.33	-0.3655	1.026	0.3532	6	51951185	52155436	IL17A	1.39097	0.69385	2.78988
6	52028972	52028972	kgp17044924	A	290	0.33	-0.3655	1.026	0.3532	6	52001479	52209335	IL17F	1.39097	0.69385	2.78988
9	137757545	137757545	rs11103559	A	290	0.1773	-0.1964	0.5511	0.3533	9	137672654	137879924	FCN2	1.19399	0.821683	1.73516
7	22772624	22772624	kgp13239845	G	290	0.5592	-0.6205	1.739	0.3537	7	22665503	22871621	IL6	1.74927	0.537676	5.69165
7	22783101	22783101	snp-known58480802	A	290	0.5592	-0.6205	1.739	0.3537	7	22665503	22871621	IL6	1.74927	0.537676	5.69165
7	22789591	22789591	snp-known73276317	G	290	0.5592	-0.6205	1.739	0.3537	7	22665503	22871621	IL6	1.74927	0.537676	5.69165
12	68616308	68616308	h3a-req-rs11570991_ver2	G	290	0.4272	-0.4746	1.329	0.354	12	68448548	68653527	IFNG	1.53296	0.622134	3.77726
12	68510585	68510585	rs4913404	A	290	0.2539	-0.2824	0.7902	0.3543	12	68448548	68653527	IFNG	1.28904	0.753972	2.20384
7	22785086	22785086	rs1524105	C	290	0.19	-0.2113	0.5914	0.3543	7	22665503	22871621	IL6	1.20925	0.809531	1.80652
2	204778600	204778600	kgp8801879	A	290	0.1839	-0.2048	0.5726	0.3546	2	204632509	204838683	CTLA4	1.2019	0.81481	1.77287
12	68592480	68592480	h3a-req-rs138907816_ver2	A	290	0.2843	-0.3166	0.8852	0.3547	12	68448548	68653527	IFNG	1.32883	0.728622	2.42347
14	21261777	21261777	kgp8899040	A	290	-0.1815	-0.5656	0.2025	0.3551	14	21259558	21460507	RNASE3	0.834018	0.568019	1.22446
1	154302405	154302405	snp-known112699507	G	289	0.3531	-0.3947	1.101	0.3556	1	154277669	154541926	IL6R	1.42347	0.673882	3.00717
7	22813879	22813879	rs10270171	C	290	-0.1803	-0.5623	0.2017	0.3558	7	22665503	22871621	IL6	0.83502	0.569897	1.22348
19	41883198	41883198	rs1529717	A	290	0.3997	-0.4479	1.247	0.3562	19	41707492	41959816	TGFB1	1.49138	0.638969	3.47989
2	204690580	204690580	kgp9765236	G	290	0.2972	-0.3334	0.9278	0.3564	2	204632509	204838683	CTLA4	1.34608	0.716484	2.52894
2	3782431	3782431	kgp8112279	G	290	-0.1922	-0.5998	0.2155	0.3564	2	3542426	3792048	COLEC11	0.825142	0.548921	1.24048
12	68548386	68548386	kgp19068952	A	290	-0.5439	-1.702	0.6138	0.358	12	68448548	68653527	IFNG	0.58048	0.182319	1.84744
2	113456409	113456409	kgp8553799	G	290	0.3923	-0.4427	1.227	0.358	2	113431492	113642167	IL1A	1.48038	0.6423	3.41098
6	52051033	52051033	kgp7510566	A	290	-0.373	-1.167	0.4213	0.3582	6	51951185	52155436	IL17A	0.688665	0.311299	1.52394
6	52051033	52051033	kgp7510566	A	290	-0.373	-1.167	0.4213	0.3582	6	52001479	52209335	IL17F	0.688665	0.311299	1.52394
22	17580394	17580394	rs13053889	A	290	0.3455	-0.3909	1.082	0.3587	22	17465844	17696583	IL17RA	1.4127	0.676448	2.95057
22	17581015	17581015	kgp15110763	G	290	-0.2313	-0.7246	0.262	0.3589	22	17465844	17696583	IL17RA	0.793501	0.484518	1.29953
6	52021989	52021989	snp-known73437706	A	290	0.2494	-0.283	0.7819	0.3594	6	51951185	52155436	IL17A	1.28326	0.75352	2.18562
6	52021989	52021989	snp-known73437706	A	290	0.2494	-0.283	0.7819	0.3594	6	52001479	52209335	IL17F	1.28326	0.75352	2.18562
6	52033762	52033762	kgp10784980	G	290	0.2494	-0.283	0.7819	0.3594	6	51951185	52155436	IL17A	1.28326	0.75352	2.18562
6	52033762	52033762	kgp10784980	G	290	0.2494	-0.283	0.7819	0.3594	6	52001479	52209335	IL17F	1.28326	0.75352	2.18562
6	51988949	51988949	kgp17324073	G	290	-1.343	-4.213	1.526	0.3596	6	51951185	52155436	IL17A	0.261061	0.0148019	4.59974
6	52146272	52146272	rs6934554	C	278	-0.1982	-0.6216	0.2251	0.3596	6	51951185	52155436	IL17A	0.820206	0.537084	1.25245
6	52146272	52146272	rs6934554	C	278	-0.1982	-0.6216	0.2251	0.3596	6	52001479	52209335	IL17F	0.820206	0.537084	1.25245
2	3727000	3727000	rs34616879	G	286	0.2877	-0.328	0.9035	0.3606	2	3542426	3792048	COLEC11	1.33336	0.720363	2.46823
9	137848020	137848020	rs12554353	A	290	0.3116	-0.3556	0.9788	0.3608	9	137672654	137879924	FCN2	1.36561	0.700753	2.66126
4	123521020	123521020	kgp20886445	G	290	0.2993	-0.3416	0.9403	0.3609	4	123433783	123642224	IL21	1.34891	0.710632	2.56075
4	123521020	123521020	kgp20886445	G	290	0.2993	-0.3416	0.9403	0.3609	4	123440138	123710311	IL21-AS1	1.34891	0.710632	2.56075
1	154356481	154356481	rs10908835	G	290	-0.1629	-0.5121	0.1862	0.3612	1	154277669	154541926	IL6R	0.849676	0.599236	1.20466
19	41816566	41816566	h3a_37_19_41816566_T_A	T	290	0.5053	-0.5783	1.589	0.3616	19	41707492	41959816	TGFB1	1.65748	0.560851	4.89885
7	22860585	22860585	kgp13803122	G	290	0.1924	-0.2204	0.6052	0.3619	7	22665503	22871621	IL6	1.21216	0.802198	1.83162
2	113437241	113437241	kgp14663656	A	290	-0.3541	-1.114	0.4062	0.3622	2	113431492	113642167	IL1A	0.701805	0.328243	1.5011
4	123573021	123573021	kgp21197589	A	276	0.1912	-0.2196	0.6019	0.3625	4	123433783	123642224	IL21	1.2107	0.80284	1.82558
4	123573021	123573021	kgp21197589	A	276	0.1912	-0.2196	0.6019	0.3625	4	123440138	123710311	IL21-AS1	1.2107	0.80284	1.82558
5	148663788	148663788	rs352360	A	289	0.2002	-0.2301	0.6305	0.3627	5	148650887	148883765	IL17B	1.22165	0.794454	1.87855
2	113476084	113476084	rs17042273	A	290	0.2537	-0.2921	0.7995	0.3631	2	113431492	113642167	IL1A	1.28879	0.746694	2.22443
5	131819126	131819126	kgp6078763	G	290	-0.1565	-0.4937	0.1807	0.364	5	131777136	131992530	IL5	0.855132	0.610364	1.19806
22	17656831	17656831	kgp1165074	A	289	-0.1945	-0.6145	0.2255	0.3649	22	17465844	17696583	IL17RA	0.823246	0.540911	1.25295
5	148839028	148839028	snp-known414559	A	288	-0.1734	-0.5478	0.2011	0.3649	5	148650887	148883765	IL17B	0.840801	0.57822	1.22275
2	3674461	3674461	kgp11425172	A	285	0.1693	-0.1964	0.5349	0.365	2	3542426	3792048	COLEC11	1.18448	0.821683	1.70728
2	113474892	113474892	h3a_37_2_113474892_C_T	A	290	0.2536	-0.2948	0.8019	0.3656	2	113431492	113642167	IL1A	1.28866	0.744681	2.22977
9	137761030	137761030	kgp963062	A	290	-0.3911	-1.237	0.4546	0.3656	9	137672654	137879924	FCN2	0.676313	0.290254	1.57554
1	154414691	154414691	kgp8377854	A	290	0.339	-0.3944	1.072	0.3658	1	154277669	154541926	IL6R	1.40354	0.674084	2.92122
7	22798080	22798080	rs7808122	A	290	0.1835	-0.2135	0.5805	0.3658	7	22665503	22871621	IL6	1.20141	0.807752	1.78693
9	137747865	137747865	kgp5567087	G	290	-0.3272	-1.036	0.3811	0.3661	9	137672654	137879924	FCN2	0.72094	0.354871	1.46389
5	148659547	148659547	kgp22504068	A	290	-0.2199	-0.6963	0.2564	0.3664	5	148650887	148883765	IL17B	0.802599	0.498426	1.29227
1	207012444	207012444	rs2243176	A	290	0.3193	-0.3725	1.011	0.3665	1	206840947	207045839	IL10	1.37616	0.68901	2.74835
9	137857863	137857863	kgp10356023	G	276	0.4855	-0.5663	1.537	0.3665	9	137672654	137879924	FCN2	1.62499	0.567622	4.65062
14	23911789	23911789	snp-known73587646	G	290	0.2579	-0.3022	0.8181	0.3676	14	23742018	23945612	IL25	1.29421	0.73919	2.26619
2	113523967	113523967	rs2048874	A	290	0.2943	-0.345	0.9335	0.3678	2	113431492	113642167	IL1A	1.34219	0.70822	2.5434
2	113523967	113523967	rs2048874	A	290	0.2943	-0.345	0.9335	0.3678	2	113487328	113694480	IL1B	1.34219	0.70822	2.5434
1	207037475	207037475	rs1713239	G	290	0.5395	-0.633	1.712	0.368	1	206840947	207045839	IL10	1.71515	0.530996	5.54003
14	23918439	23918439	kgp19510369	A	290	0.498	-0.5865	1.583	0.3689	14	23742018	23945612	IL25	1.64543	0.556271	4.86954
12	68599000	68599000	h3a-req-rs140777386_ver1	G	290	0.3677	-0.4336	1.169	0.3693	12	68448548	68653527	IFNG	1.44441	0.648171	3.21877
12	68599000	68599000	h3a-req-rs140777386_ver2	G	290	0.3677	-0.4336	1.169	0.3693	12	68448548	68653527	IFNG	1.44441	0.648171	3.21877
22	17633669	17633669	rs3788269	A	290	-0.1818	-0.5781	0.2145	0.3693	22	17465844	17696583	IL17RA	0.833768	0.560963	1.23924
17	27360113	27360113	kgp7818912	G	290	-0.1903	-0.6055	0.2249	0.3698	17	27300537	27518537	TIAF1	0.826711	0.545801	1.2522
17	27360193	27360193	rs8064530	G	290	-0.1903	-0.6055	0.2249	0.3698	17	27300537	27518537	TIAF1	0.826711	0.545801	1.2522
2	3703907	3703907	rs17017844	A	290	-0.2699	-0.859	0.3191	0.3699	2	3542426	3792048	COLEC11	0.763456	0.423585	1.37589
6	52010631	52010631	kgp17176536	A	290	0.2755	-0.3257	0.8766	0.37	6	51951185	52155436	IL17A	1.31719	0.722022	2.40272
6	52010631	52010631	kgp17176536	A	290	0.2755	-0.3257	0.8766	0.37	6	52001479	52209335	IL17F	1.31719	0.722022	2.40272
9	136132754	136132754	snp-known8176722	A	289	-0.2465	-0.7848	0.2917	0.3702	9	136025788	136250617	ABO	0.781531	0.456211	1.3387
5	131834755	131834755	h3a_37_5_131834755_G_A	A	290	0.26	-0.3079	0.8278	0.3704	5	131777136	131992530	IL5	1.29693	0.734989	2.28828
2	3770176	3770176	kgp14794510	A	290	0.7256	-0.8606	2.312	0.3708	2	3542426	3792048	COLEC11	2.06597	0.422908	10.0946
12	68646774	68646774	h3a-req-rs3842292_ver2	D	288	0.2347	-0.2787	0.7481	0.371	12	68448548	68653527	IFNG	1.26453	0.756767	2.11298
12	56691600	56691600	rs4759017	G	290	0.1711	-0.2036	0.5459	0.3715	12	56632663	56834193	IL23A	1.18661	0.815789	1.72616
2	3658521	3658521	rs13022258	G	290	0.1735	-0.2064	0.5534	0.3715	2	3542426	3792048	COLEC11	1.18946	0.813508	1.73916
4	123664109	123664109	snp-known34296401	C	289	-0.3456	-1.102	0.4112	0.3716	4	123440138	123710311	IL21-AS1	0.707796	0.332206	1.50863
9	137775084	137775084	rs7024491	A	290	-0.1727	-0.5511	0.2057	0.3718	9	137672654	137879924	FCN2	0.84139	0.576316	1.22838
22	17655920	17655920	snp-known7289899	A	288	-0.1923	-0.6137	0.2291	0.372	22	17465844	17696583	IL17RA	0.825059	0.541344	1.25747
12	57545919	57545919	kgp19044091	A	290	-0.4452	-1.421	0.5307	0.3721	12	57389191	57625922	STAT6	0.640696	0.241472	1.70012
12	68618356	68618356	h3a-req-rs6581800_ver1	G	290	-0.2694	-0.8601	0.3213	0.3721	12	68448548	68653527	IFNG	0.763838	0.42312	1.37892
12	68618356	68618356	h3a-req-rs6581800_ver2	G	290	-0.2694	-0.8601	0.3213	0.3721	12	68448548	68653527	IFNG	0.763838	0.42312	1.37892
2	113672294	113672294	kgp14161775	A	290	-0.3552	-1.134	0.4235	0.3721	2	113487328	113694480	IL1B	0.701033	0.321744	1.5273
9	137677090	137677090	rs12005196	C	290	-0.1709	-0.5459	0.2041	0.3725	9	137672654	137879924	FCN2	0.842906	0.57932	1.22642
2	204784212	204784212	snp-known13029135	A	290	0.2148	-0.2568	0.6864	0.3728	2	204632509	204838683	CTLA4	1.23961	0.773523	1.98655
2	204788156	204788156	rs2033171	G	290	0.2148	-0.2568	0.6864	0.3728	2	204632509	204838683	CTLA4	1.23961	0.773523	1.98655
5	158834614	158834614	snp-known77613124	G	290	0.4391	-0.5255	1.404	0.3731	5	158641791	158857895	IL12B	1.55131	0.59126	4.07145
1	154398153	154398153	h3a_37_1_PF_rs115907017	G	275	-0.2592	-0.829	0.3105	0.3734	1	154277669	154541926	IL6R	0.771669	0.436486	1.36411
6	52148025	52148025	snp-known9474191	G	290	0.2408	-0.2885	0.7701	0.3734	6	51951185	52155436	IL17A	1.27227	0.749387	2.15998
6	52148025	52148025	snp-known9474191	G	290	0.2408	-0.2885	0.7701	0.3734	6	52001479	52209335	IL17F	1.27227	0.749387	2.15998
5	132107395	132107395	h3a_37_5_132107395_A_G	A	290	0.2694	-0.323	0.8618	0.3735	5	131909678	132118368	IL4	1.30918	0.723974	2.36742
5	132109619	132109619	h3a_37_5_132109619_T_C	A	290	0.2694	-0.323	0.8618	0.3735	5	131909678	132118368	IL4	1.30918	0.723974	2.36742
2	204754353	204754353	snp-known7600322	G	290	0.2377	-0.2851	0.7605	0.3737	2	204632509	204838683	CTLA4	1.26833	0.751939	2.13935
5	158787385	158787385	h3a_37_5_PF_rs6556412	A	290	0.1616	-0.1939	0.5172	0.3738	5	158641791	158857895	IL12B	1.17539	0.82374	1.67732
5	158787385	158787385	kgp10021551	A	290	0.1616	-0.1939	0.5172	0.3738	5	158641791	158857895	IL12B	1.17539	0.82374	1.67732
4	123691928	123691928	kgp20951800	G	290	-0.2697	-0.8632	0.3239	0.374	4	123440138	123710311	IL21-AS1	0.763609	0.42181	1.38251
7	22730709	22730709	rs1476482	G	290	-0.1581	-0.5061	0.1899	0.3741	7	22665503	22871621	IL6	0.853764	0.602842	1.20913
5	148757080	148757080	kgp22397901	A	290	-0.5416	-1.736	0.6525	0.3749	5	148650887	148883765	IL17B	0.581817	0.176224	1.92034
7	22820157	22820157	kgp2585230	G	290	0.157	-0.1894	0.5035	0.3752	7	22665503	22871621	IL6	1.17	0.827455	1.6545
1	206957558	206957558	rs4072227	G	290	-0.2207	-0.7083	0.2669	0.3758	1	206840947	207045839	IL10	0.801957	0.492481	1.30591
5	158833274	158833274	kgp22518304	G	289	0.4369	-0.5292	1.403	0.3763	5	158641791	158857895	IL12B	1.5479	0.589076	4.06738
22	17587975	17587975	rs6518661	A	289	0.1526	-0.1855	0.4907	0.377	22	17465844	17696583	IL17RA	1.16486	0.830689	1.63346
5	131995964	131995964	rs20541	A	290	-0.199	-0.6398	0.2419	0.3772	5	131891955	132096802	IL13	0.81955	0.527398	1.27367
5	131995964	131995964	rs20541	A	290	-0.199	-0.6398	0.2419	0.3772	5	131909678	132118368	IL4	0.81955	0.527398	1.27367
14	23840033	23840033	rs10137082	A	289	0.1705	-0.2078	0.5488	0.3778	14	23742018	23945612	IL25	1.1859	0.812369	1.73117
6	52004363	52004363	rs17640030	A	290	-0.2835	-0.9125	0.3455	0.3778	6	51951185	52155436	IL17A	0.753143	0.401519	1.4127
6	52004363	52004363	rs17640030	A	290	-0.2835	-0.9125	0.3455	0.3778	6	52001479	52209335	IL17F	0.753143	0.401519	1.4127
12	68612531	68612531	rs7132188	C	290	-0.3191	-1.027	0.3888	0.3779	12	68448548	68653527	IFNG	0.726803	0.35808	1.47521
9	136132873	136132873	snp-known8176720	G	289	0.1648	-0.2012	0.5309	0.3783	9	136025788	136250617	ABO	1.17916	0.817749	1.70046
5	158823786	158823786	rs6556417	A	290	0.9773	-1.194	3.148	0.3785	5	158641791	158857895	IL12B	2.65727	0.303007	23.2894
5	132109742	132109742	rs30527	G	287	0.2678	-0.3274	0.863	0.3786	5	131909678	132118368	IL4	1.30709	0.720795	2.37026
9	136149830	136149830	kgp7497048	A	289	-0.2507	-0.8082	0.3067	0.3788	9	136025788	136250617	ABO	0.778256	0.44566	1.35893
2	204778094	204778094	kgp10946341	C	290	0.1755	-0.2149	0.5659	0.3791	2	204632509	204838683	CTLA4	1.19184	0.806622	1.76103
9	137717622	137717622	kgp18491241	A	290	-0.3203	-1.033	0.3922	0.3791	9	137672654	137879924	FCN2	0.725931	0.355938	1.48023
6	52145776	52145776	h3a_37_6_52145776_C_A	A	289	-0.2418	-0.78	0.2964	0.3793	6	51951185	52155436	IL17A	0.785213	0.458406	1.34501
6	52145776	52145776	h3a_37_6_52145776_C_A	A	289	-0.2418	-0.78	0.2964	0.3793	6	52001479	52209335	IL17F	0.785213	0.458406	1.34501
9	137701391	137701391	kgp6838027	A	290	0.1609	-0.1972	0.519	0.3793	9	137672654	137879924	FCN2	1.17457	0.821026	1.68035
7	22768027	22768027	rs2069837	G	290	-0.2784	-0.8981	0.3413	0.3794	7	22665503	22871621	IL6	0.756994	0.407343	1.40678
17	27341434	27341434	rs7220474	A	290	0.1794	-0.2203	0.5791	0.3797	17	27300537	27518537	TIAF1	1.1965	0.802278	1.78443
12	68518973	68518973	h3a_37_12_68518973_A_G	G	290	0.2382	-0.293	0.7693	0.3802	12	68448548	68653527	IFNG	1.26896	0.746022	2.15825
4	123529392	123529392	h3a_37_4_123529392_T_G	C	290	0.2106	-0.2593	0.6804	0.3805	4	123433783	123642224	IL21	1.23442	0.771592	1.97467
4	123529392	123529392	h3a_37_4_123529392_T_G	C	290	0.2106	-0.2593	0.6804	0.3805	4	123440138	123710311	IL21-AS1	1.23442	0.771592	1.97467
5	148696042	148696042	rs10072778	G	290	-0.1617	-0.5228	0.1993	0.3808	5	148650887	148883765	IL17B	0.850696	0.592858	1.22055
5	148833175	148833175	kgp9422735	G	289	-0.1598	-0.5167	0.1971	0.381	5	148650887	148883765	IL17B	0.852314	0.596486	1.21787
5	148866588	148866588	snp-known73263964	A	290	0.4725	-0.5853	1.53	0.3821	5	148650887	148883765	IL17B	1.604	0.556939	4.61818
1	154333963	154333963	kgp15270865	G	290	0.2801	-0.3472	0.9075	0.3823	1	154277669	154541926	IL6R	1.32326	0.706664	2.47812
5	148812731	148812731	kgp7394545	C	289	-0.1615	-0.5233	0.2002	0.3823	5	148650887	148883765	IL17B	0.850867	0.592562	1.22165
12	68502254	68502254	kgp3072292	G	290	0.1915	-0.2375	0.6206	0.3825	12	68448548	68653527	IFNG	1.21106	0.788597	1.86004
12	57604193	57604193	kgp18865099	G	290	-0.3639	-1.18	0.4518	0.3827	12	57389191	57625922	STAT6	0.694961	0.307279	1.57114
4	123508501	123508501	rs12642902	A	290	-0.1699	-0.5508	0.211	0.3828	4	123433783	123642224	IL21	0.843749	0.576488	1.23491
4	123508501	123508501	rs12642902	A	290	-0.1699	-0.5508	0.211	0.3828	4	123440138	123710311	IL21-AS1	0.843749	0.576488	1.23491
5	158756227	158756227	rs730691	G	289	0.1585	-0.1969	0.5139	0.3829	5	158641791	158857895	IL12B	1.17175	0.821273	1.6718
6	51951805	51951805	kgp17235489	A	289	-0.2647	-0.8584	0.3289	0.3829	6	51951185	52155436	IL17A	0.767436	0.42384	1.38944
2	113570741	113570741	kgp14642296	A	290	0.5301	-0.6595	1.72	0.3833	2	113431492	113642167	IL1A	1.6991	0.51711	5.58453
2	113570741	113570741	kgp14642296	A	290	0.5301	-0.6595	1.72	0.3833	2	113487328	113694480	IL1B	1.6991	0.51711	5.58453
1	206844970	206844970	h3a_37_1_206844970_G_A	A	290	-0.2434	-0.7899	0.3031	0.3834	1	206840947	207045839	IL10	0.783958	0.45389	1.35405
1	206876806	206876806	kgp11840187	A	290	0.1942	-0.2422	0.6306	0.3838	1	206840947	207045839	IL10	1.21434	0.784899	1.87874
2	113436969	113436969	kgp14363692	A	289	-0.7676	-2.492	0.9569	0.3838	2	113431492	113642167	IL1A	0.464126	0.0827443	2.60361
1	154377569	154377569	seq-rs4845616	G	290	-0.3029	-0.9838	0.378	0.384	1	154277669	154541926	IL6R	0.738673	0.373888	1.45936
14	21339263	21339263	kgp12222549	A	290	0.1588	-0.1981	0.5157	0.384	14	21259558	21460507	RNASE3	1.1721	0.820288	1.67481
14	23803816	23803816	snp-known77662855	A	290	-0.2016	-0.655	0.2517	0.3841	14	23742018	23945612	IL25	0.817422	0.519442	1.28621
2	3712155	3712155	kgp14354716	A	290	-0.2618	-0.8509	0.3273	0.3846	2	3542426	3792048	COLEC11	0.769665	0.42703	1.38722
5	131813350	131813350	rs13165038	A	288	-0.1511	-0.4912	0.189	0.3846	5	131777136	131992530	IL5	0.859762	0.611892	1.20804
12	68531448	68531448	kgp6839488	G	290	0.2017	-0.2524	0.6557	0.3848	12	68448548	68653527	IFNG	1.22348	0.776934	1.92649
9	136049870	136049870	kgp18534454	G	290	0.2833	-0.3548	0.9215	0.3849	9	136025788	136250617	ABO	1.3275	0.701314	2.51306
9	137713241	137713241	kgp18409797	A	290	0.1794	-0.2249	0.5838	0.3852	9	137672654	137879924	FCN2	1.1965	0.798596	1.79284
12	68486435	68486435	rs2870957	A	290	-0.1625	-0.5287	0.2038	0.3854	12	68448548	68653527	IFNG	0.850016	0.589371	1.22605
9	137734460	137734460	kgp812284	A	286	-0.3177	-1.034	0.3986	0.3855	9	137672654	137879924	FCN2	0.727821	0.355582	1.48974
4	123578369	123578369	kgp20948040	A	289	-0.526	-1.714	0.6616	0.3862	4	123433783	123642224	IL21	0.590964	0.180144	1.93789
4	123578369	123578369	kgp20948040	A	289	-0.526	-1.714	0.6616	0.3862	4	123440138	123710311	IL21-AS1	0.590964	0.180144	1.93789
12	68548594	68548594	snp-known2069723	G	290	-1.268	-4.132	1.596	0.3863	12	68448548	68653527	IFNG	0.281394	0.0160507	4.93326
9	137675687	137675687	kgp4283059	G	290	-0.1677	-0.5465	0.2111	0.3863	9	137672654	137879924	FCN2	0.845607	0.578973	1.23504
9	136149722	136149722	rs630014	A	290	0.1695	-0.2134	0.5524	0.3864	9	136025788	136250617	ABO	1.18471	0.807833	1.73742
22	17653030	17653030	kgp10097888	G	290	-0.1558	-0.5079	0.1963	0.3865	22	17465844	17696583	IL17RA	0.85573	0.601758	1.21689
2	3689333	3689333	snp-known115470444	A	285	-0.2906	-0.9475	0.3662	0.3866	2	3542426	3792048	COLEC11	0.747815	0.387709	1.44224
9	136249929	136249929	rs3124753	A	290	-0.1719	-0.5603	0.2166	0.3867	9	136025788	136250617	ABO	0.842063	0.571038	1.24185
5	158709690	158709690	kgp6023404	A	290	0.2435	-0.3074	0.7944	0.3871	5	158641791	158857895	IL12B	1.27571	0.735356	2.21311
14	21345707	21345707	rs7152062	A	290	0.1613	-0.2037	0.5264	0.3872	14	21259558	21460507	RNASE3	1.17504	0.815707	1.69283
14	23873092	23873092	rs388914	A	290	0.1976	-0.2495	0.6447	0.3872	14	23742018	23945612	IL25	1.21847	0.77919	1.90542
2	3630569	3630569	rs4850031	G	290	-0.3603	-1.176	0.4559	0.3877	2	3542426	3792048	COLEC11	0.697467	0.30851	1.57759
2	3658724	3658724	rs17017737	G	290	-0.189	-0.617	0.2391	0.3877	2	3542426	3792048	COLEC11	0.827787	0.539561	1.27011
5	158827534	158827534	kgp9709938	A	290	-0.1625	-0.5306	0.2056	0.3877	5	158641791	158857895	IL12B	0.850016	0.588252	1.22826
1	206848306	206848306	h3a_37_1_206848306_T_C	G	290	0.2529	-0.3206	0.8265	0.3881	1	206840947	207045839	IL10	1.28775	0.725713	2.28531
14	23823243	23823243	h3a_37_14_23823243_A_G	G	290	-0.3718	-1.215	0.4711	0.3881	14	23742018	23945612	IL25	0.689492	0.29671	1.60176
2	3593613	3593613	kgp14511931	A	290	1.289	-1.634	4.212	0.3882	2	3542426	3792048	COLEC11	3.62916	0.195147	67.4914
4	123520229	123520229	kgp5142305	A	290	0.1643	-0.2082	0.5368	0.3882	4	123433783	123642224	IL21	1.17857	0.812045	1.71052
4	123520229	123520229	kgp5142305	A	290	0.1643	-0.2082	0.5368	0.3882	4	123440138	123710311	IL21-AS1	1.17857	0.812045	1.71052
2	3791372	3791372	snp-known11681229	A	290	0.5802	-0.736	1.897	0.3884	2	3542426	3792048	COLEC11	1.7864	0.479026	6.66587
1	154509724	154509724	snp-known4240873	G	290	0.177	-0.2246	0.5786	0.3885	1	154277669	154541926	IL6R	1.19363	0.798836	1.78354
2	113668005	113668005	kgp8518154	C	290	-0.2901	-0.9485	0.3682	0.3885	2	113487328	113694480	IL1B	0.748189	0.387322	1.44513
2	204799102	204799102	kgp3774976	A	290	0.2022	-0.2566	0.6611	0.3885	2	204632509	204838683	CTLA4	1.22409	0.773678	1.93692
1	207037052	207037052	kgp15586195	A	290	-0.4256	-1.392	0.5412	0.389	1	206840947	207045839	IL10	0.653378	0.248578	1.71807
2	3705817	3705817	kgp14171816	A	290	-0.2546	-0.8332	0.3241	0.3893	2	3542426	3792048	COLEC11	0.775227	0.434656	1.38279
2	3707086	3707086	kgp14199104	G	290	-0.2546	-0.8332	0.3241	0.3893	2	3542426	3792048	COLEC11	0.775227	0.434656	1.38279
5	148823509	148823509	kgp1496270	G	290	0.164	-0.209	0.537	0.3897	5	148650887	148883765	IL17B	1.17821	0.811395	1.71087
12	57590797	57590797	kgp5177967	A	289	0.1599	-0.2039	0.5238	0.3898	12	57389191	57625922	STAT6	1.17339	0.815544	1.68843
1	154428975	154428975	h3a_37_1_154428975_A_G	G	290	0.2161	-0.276	0.7082	0.3901	1	154277669	154541926	IL6R	1.24123	0.758813	2.03033
9	136198589	136198589	rs10793964	C	290	-0.2914	-0.955	0.3722	0.3902	9	136025788	136250617	ABO	0.747217	0.384812	1.45092
4	123665428	123665428	rs4833843	A	290	-0.1674	-0.5487	0.2139	0.3903	4	123440138	123710311	IL21-AS1	0.845861	0.5777	1.2385
1	206990867	206990867	snp-known75818243	G	290	-0.6084	-1.996	0.7793	0.3909	1	206840947	207045839	IL10	0.544221	0.135878	2.17995
17	27322441	27322441	rs11080075	A	287	0.2139	-0.2741	0.7019	0.3911	17	27300537	27518537	TIAF1	1.2385	0.760256	2.01758
2	113528872	113528872	kgp12316069	G	290	-0.1886	-0.619	0.2418	0.3912	2	113431492	113642167	IL1A	0.828118	0.538483	1.27354
2	113528872	113528872	kgp12316069	G	290	-0.1886	-0.619	0.2418	0.3912	2	113487328	113694480	IL1B	0.828118	0.538483	1.27354
1	154314408	154314408	kgp4337243	A	287	-0.2263	-0.7429	0.2903	0.3914	1	154277669	154541926	IL6R	0.797479	0.475732	1.33683
19	41738212	41738212	rs7246896	A	290	0.1643	-0.2108	0.5393	0.3915	19	41707492	41959816	TGFB1	1.17857	0.809936	1.71481
2	3755335	3755335	kgp14400983	A	290	-0.2934	-0.9634	0.3766	0.3915	2	3542426	3792048	COLEC11	0.745724	0.381593	1.45732
5	158707127	158707127	kgp22130478	A	290	0.2775	-0.3562	0.9112	0.3915	5	158641791	158857895	IL12B	1.31983	0.700333	2.48731
22	17542650	17542650	rs16981972	A	290	0.2018	-0.2595	0.6632	0.3919	22	17465844	17696583	IL17RA	1.2236	0.771437	1.94099
2	113455007	113455007	kgp14942926	A	285	-0.228	-0.749	0.2931	0.392	2	113431492	113642167	IL1A	0.796124	0.472839	1.34058
2	3672560	3672560	kgp6658654	G	290	-0.2896	-0.9516	0.3724	0.392	2	3542426	3792048	COLEC11	0.748563	0.386123	1.45121
17	27449966	27449966	snp-known73988918	A	290	-0.2323	-0.7634	0.2988	0.3921	17	27300537	27518537	TIAF1	0.792708	0.466079	1.34824
7	22774811	22774811	kgp13643106	G	290	0.7437	-0.957	2.444	0.3922	7	22665503	22871621	IL6	2.1037	0.384043	11.519
2	204788141	204788141	snp-known3116511	C	290	-0.1488	-0.4892	0.1916	0.3923	2	204632509	204838683	CTLA4	0.861741	0.613117	1.21119
2	204812360	204812360	rs10197007	C	290	-0.5285	-1.74	0.6825	0.3931	2	204632509	204838683	CTLA4	0.589489	0.17552	1.97882
9	137674488	137674488	snp-known41310213	A	290	-0.1657	-0.5454	0.2141	0.3933	9	137672654	137879924	FCN2	0.8473	0.57961	1.23875
2	113464075	113464075	kgp7792309	G	290	0.2124	-0.2745	0.6993	0.3934	2	113431492	113642167	IL1A	1.23664	0.759952	2.01234
5	132078478	132078478	kgp22528226	G	290	0.3955	-0.5112	1.302	0.3934	5	131891955	132096802	IL13	1.48513	0.599775	3.67664
5	132078478	132078478	kgp22528226	G	290	0.3955	-0.5112	1.302	0.3934	5	131909678	132118368	IL4	1.48513	0.599775	3.67664
7	22811994	22811994	rs17147267	A	290	-0.2093	-0.6894	0.2708	0.3935	7	22665503	22871621	IL6	0.811152	0.501877	1.31101
17	27341776	27341776	rs1844754	G	290	0.1929	-0.2501	0.636	0.3941	17	27300537	27518537	TIAF1	1.21276	0.778723	1.88891
2	3734164	3734164	rs1594316	A	278	0.2193	-0.2843	0.7229	0.3942	2	3542426	3792048	COLEC11	1.2452	0.752541	2.0604
9	136115176	136115176	kgp2017026	G	290	-0.2234	-0.7366	0.2897	0.3942	9	136025788	136250617	ABO	0.799795	0.478739	1.33603
22	17635858	17635858	h3a_37_22_17635858_G_A	G	290	0.2065	-0.2679	0.681	0.3944	22	17465844	17696583	IL17RA	1.22937	0.764984	1.97585
5	131786608	131786608	rs7703230	C	290	-0.1807	-0.5963	0.2349	0.3949	5	131777136	131992530	IL5	0.834686	0.550846	1.26478
14	21306935	21306935	kgp95700	G	283	-0.1755	-0.5793	0.2283	0.3951	14	21259558	21460507	RNASE3	0.839037	0.56029	1.25646
5	148846426	148846426	rs447950	A	290	-0.185	-0.6112	0.2411	0.3956	5	148650887	148883765	IL17B	0.831104	0.542699	1.27265
2	204680135	204680135	kgp14783252	A	290	-0.4481	-1.481	0.5853	0.3962	2	204632509	204838683	CTLA4	0.638841	0.22741	1.79553
9	137681458	137681458	rs9409992	A	290	-0.1594	-0.5271	0.2083	0.3962	9	137672654	137879924	FCN2	0.852655	0.590314	1.23158
1	154412397	154412397	h3a_37_1_PF_rs572237023	A	290	-0.67	-2.217	0.8768	0.3967	1	154277669	154541926	IL6R	0.511709	0.108935	2.4032
14	23857139	23857139	seq-h3a_37_14_23857139_G_A	A	279	0.4972	-0.6538	1.648	0.398	14	23742018	23945612	IL25	1.64411	0.520066	5.19658
19	41917260	41917260	rs11879090	A	287	0.1924	-0.2532	0.638	0.3982	19	41707492	41959816	TGFB1	1.21216	0.776313	1.89269
12	56724919	56724919	h3a_37_12_56724919_G_A	A	290	0.1614	-0.2129	0.5358	0.3987	12	56632663	56834193	IL23A	1.17515	0.808237	1.70881
12	57531632	57531632	rs4367982	G	289	-0.1611	-0.5346	0.2124	0.3987	12	57389191	57625922	STAT6	0.851207	0.585904	1.23664
2	113611425	113611425	rs10196352	G	290	-0.5208	-1.729	0.687	0.3988	2	113431492	113642167	IL1A	0.594045	0.177462	1.98774
2	113611425	113611425	rs10196352	G	290	-0.5208	-1.729	0.687	0.3988	2	113487328	113694480	IL1B	0.594045	0.177462	1.98774
19	41725752	41725752	kgp10145572	A	290	0.1813	-0.2397	0.6024	0.3994	19	41707492	41959816	TGFB1	1.19877	0.786864	1.8265
5	148821990	148821990	rs2454104	A	290	-0.1907	-0.6334	0.252	0.3994	5	148650887	148883765	IL17B	0.82638	0.530784	1.2866
2	3694994	3694994	rs13011199	G	290	-0.2168	-0.7205	0.2869	0.3996	2	3542426	3792048	COLEC11	0.805091	0.486509	1.33229
2	204786162	204786162	snp-known3096860	G	290	-0.1479	-0.4917	0.1958	0.3997	2	204632509	204838683	CTLA4	0.862517	0.611586	1.21628
12	68467161	68467161	rs11177036	A	290	-0.2099	-0.6978	0.278	0.3999	12	68448548	68653527	IFNG	0.810665	0.497679	1.32049
5	131821658	131821658	kgp9988332	A	290	-0.1441	-0.4789	0.1908	0.3999	5	131777136	131992530	IL5	0.865801	0.619464	1.21022
5	131822055	131822055	kgp11181534	A	290	-0.1441	-0.4789	0.1908	0.3999	5	131777136	131992530	IL5	0.865801	0.619464	1.21022
5	131822072	131822072	kgp7862224	A	290	-0.1441	-0.4789	0.1908	0.3999	5	131777136	131992530	IL5	0.865801	0.619464	1.21022
1	154451073	154451073	h3a_37_1_154451073_T_C	G	290	0.2083	-0.276	0.6925	0.4	1	154277669	154541926	IL6R	1.23158	0.758813	1.99871
12	68632632	68632632	kgp9119651	A	290	-0.2244	-0.7461	0.2973	0.4	12	68448548	68653527	IFNG	0.798995	0.474212	1.34622
14	21338824	21338824	rs17097726	C	290	0.1749	-0.2317	0.5816	0.4	14	21259558	21460507	RNASE3	1.19113	0.793184	1.7889
2	204693302	204693302	kgp2421570	C	290	0.1852	-0.2456	0.6161	0.4002	2	204632509	204838683	CTLA4	1.20346	0.782235	1.85169
7	22800653	22800653	rs10229203	A	289	0.1971	-0.2619	0.6562	0.4007	7	22665503	22871621	IL6	1.21787	0.769588	1.92745
2	113594387	113594387	rs1143627	A	290	0.1806	-0.2403	0.6015	0.4011	2	113431492	113642167	IL1A	1.19794	0.786392	1.82485
2	113594387	113594387	rs1143627	A	290	0.1806	-0.2403	0.6015	0.4011	2	113487328	113694480	IL1B	1.19794	0.786392	1.82485
2	3768196	3768196	kgp14703019	G	290	1.266	-1.685	4.216	0.4012	2	3542426	3792048	COLEC11	3.54664	0.185444	67.7619
5	131969874	131969874	snp-known6871536	G	290	-0.1711	-0.57	0.2278	0.4014	5	131777136	131992530	IL5	0.842737	0.565525	1.25583
5	131969874	131969874	snp-known6871536	G	290	-0.1711	-0.57	0.2278	0.4014	5	131891955	132096802	IL13	0.842737	0.565525	1.25583
5	131969874	131969874	snp-known6871536	G	290	-0.1711	-0.57	0.2278	0.4014	5	131909678	132118368	IL4	0.842737	0.565525	1.25583
12	68596540	68596540	h3a-req-rs11571061_ver1	A	290	1.232	-1.643	4.107	0.4016	12	68448548	68653527	IFNG	3.42808	0.193399	60.7642
12	68596540	68596540	h3a-req-rs11571061_ver2	A	290	1.232	-1.643	4.107	0.4016	12	68448548	68653527	IFNG	3.42808	0.193399	60.7642
2	113523130	113523130	h3a_37_2_113523130_A_G	G	290	0.1499	-0.1998	0.4995	0.4016	2	113431492	113642167	IL1A	1.16172	0.818895	1.6479
2	113523130	113523130	h3a_37_2_113523130_A_G	G	290	0.1499	-0.1998	0.4995	0.4016	2	113487328	113694480	IL1B	1.16172	0.818895	1.6479
12	68494122	68494122	kgp18824000	A	290	0.3996	-0.5328	1.332	0.4017	12	68448548	68653527	IFNG	1.49123	0.586959	3.78861
2	3694215	3694215	kgp10170273	G	290	0.2774	-0.3704	0.9251	0.4021	2	3542426	3792048	COLEC11	1.31969	0.690458	2.52212
6	52177355	52177355	rs1535010	G	290	-0.215	-0.7173	0.2873	0.4023	6	52001479	52209335	IL17F	0.806541	0.488068	1.33282
14	21275334	21275334	rs743249	G	290	-0.1511	-0.5041	0.202	0.4024	14	21259558	21460507	RNASE3	0.859762	0.604049	1.22385
14	23855478	23855478	snp-known396024	C	277	-0.2936	-0.9799	0.3927	0.4025	14	23742018	23945612	IL25	0.745575	0.375349	1.48097
5	148837275	148837275	rs353228	A	289	-0.2334	-0.7793	0.3125	0.4027	5	148650887	148883765	IL17B	0.791837	0.458727	1.36684
7	22771156	22771156	rs2069849	A	290	0.2737	-0.3663	0.9136	0.4027	7	22665503	22871621	IL6	1.31482	0.693295	2.49328
4	123614183	123614183	kgp21300169	G	290	-0.3461	-1.156	0.4635	0.4028	4	123433783	123642224	IL21	0.707442	0.314743	1.58963
4	123614183	123614183	kgp21300169	G	290	-0.3461	-1.156	0.4635	0.4028	4	123440138	123710311	IL21-AS1	0.707442	0.314743	1.58963
9	137824016	137824016	kgp3336558	G	290	0.2555	-0.3421	0.8532	0.4028	9	137672654	137879924	FCN2	1.29111	0.710277	2.34715
5	148799500	148799500	kgp10221751	G	290	0.1496	-0.2009	0.5001	0.4036	5	148650887	148883765	IL17B	1.16137	0.817994	1.64889
2	3789603	3789603	kgp14578581	A	290	0.5914	-0.7946	1.977	0.4037	2	3542426	3792048	COLEC11	1.80652	0.451762	7.22105
9	137710961	137710961	kgp6783871	G	290	0.1464	-0.1967	0.4894	0.4038	9	137672654	137879924	FCN2	1.15766	0.821437	1.63134
12	68646836	68646836	seq-rs17224704	A	289	0.9975	-1.342	3.337	0.404	12	68448548	68653527	IFNG	2.71149	0.261323	28.1346
9	137685058	137685058	kgp5239554	A	290	0.1598	-0.2155	0.5352	0.4048	9	137672654	137879924	FCN2	1.17328	0.806138	1.70779
12	68487460	68487460	snp-known10784673	G	287	-0.2444	-0.8185	0.3297	0.4049	12	68448548	68653527	IFNG	0.783174	0.441093	1.39055
9	137869846	137869846	snp-known7852114	G	290	-0.2154	-0.7214	0.2907	0.405	9	137672654	137879924	FCN2	0.806219	0.486071	1.33736
22	17603801	17603801	rs5746996	A	290	0.1506	-0.2034	0.5047	0.4051	22	17465844	17696583	IL17RA	1.16253	0.815952	1.65649
9	137762321	137762321	h3a_37_9_137762321_T_C	A	281	-0.1934	-0.648	0.2612	0.4051	9	137672654	137879924	FCN2	0.824152	0.523091	1.29849
22	17669306	17669306	rs2231495	A	290	0.156	-0.2107	0.5228	0.4052	22	17465844	17696583	IL17RA	1.16883	0.810017	1.68674
6	52050353	52050353	rs4711998	G	290	0.1643	-0.2222	0.5508	0.4055	6	51951185	52155436	IL17A	1.17857	0.800755	1.73464
6	52050353	52050353	rs4711998	G	290	0.1643	-0.2222	0.5508	0.4055	6	52001479	52209335	IL17F	1.17857	0.800755	1.73464
14	23884889	23884889	kgp9324587	A	290	0.1908	-0.2586	0.6402	0.4062	14	23742018	23945612	IL25	1.21022	0.772132	1.89686
2	3772338	3772338	rs2603148	A	290	0.1728	-0.2343	0.58	0.4062	2	3542426	3792048	COLEC11	1.18863	0.791124	1.78604
12	68508353	68508353	kgp4556911	A	290	-0.1708	-0.5733	0.2317	0.4063	12	68448548	68653527	IFNG	0.84299	0.563662	1.26074
12	68516129	68516129	rs4140779	G	290	0.1508	-0.2052	0.5068	0.4072	12	68448548	68653527	IFNG	1.16276	0.814484	1.65997
5	148822118	148822118	rs4705344	G	290	0.1498	-0.2041	0.5037	0.4076	5	148650887	148883765	IL17B	1.1616	0.815381	1.65483
17	27376551	27376551	rs8067658	G	290	0.1514	-0.2065	0.5094	0.4078	17	27300537	27518537	TIAF1	1.16346	0.813426	1.66429
2	3664469	3664469	kgp89679	G	290	0.1721	-0.2355	0.5798	0.4086	2	3542426	3792048	COLEC11	1.1878	0.790176	1.78568
9	137754738	137754738	rs13289166	A	290	0.4702	-0.6457	1.586	0.4097	9	137672654	137879924	FCN2	1.60031	0.524295	4.88417
2	113639230	113639230	snp-known7581834	A	290	0.1862	-0.2559	0.6284	0.4098	2	113431492	113642167	IL1A	1.20466	0.774219	1.87461
2	113639230	113639230	snp-known7581834	A	290	0.1862	-0.2559	0.6284	0.4098	2	113487328	113694480	IL1B	1.20466	0.774219	1.87461
14	21312609	21312609	snp-known7156035	A	290	0.3216	-0.4422	1.085	0.41	14	21259558	21460507	RNASE3	1.37933	0.642621	2.95944
9	136200150	136200150	rs12001640	A	290	-0.2332	-0.7874	0.3211	0.4104	9	136025788	136250617	ABO	0.791995	0.455026	1.37864
1	206856767	206856767	h3a_37_1_206856767_C_T	A	290	0.2427	-0.3343	0.8196	0.4105	1	206840947	207045839	IL10	1.27469	0.715839	2.26959
12	68616970	68616970	kgp12385684	A	289	-0.16	-0.5407	0.2207	0.4107	12	68448548	68653527	IFNG	0.852144	0.58234	1.24695
12	56649601	56649601	h3a_37_12_56649601_A_G	A	289	0.1564	-0.2159	0.5287	0.411	12	56632663	56834193	IL23A	1.16929	0.805816	1.69673
9	137775212	137775212	kgp853848	G	289	-0.1736	-0.5867	0.2396	0.411	9	137672654	137879924	FCN2	0.840633	0.55616	1.27074
1	154363441	154363441	kgp9550692	A	290	0.1829	-0.2526	0.6183	0.4112	1	154277669	154541926	IL6R	1.20069	0.776779	1.85577
7	22791022	22791022	snp-known73276324	A	289	-0.2157	-0.7295	0.2981	0.4113	7	22665503	22871621	IL6	0.805977	0.48215	1.3473
2	113567435	113567435	snp-known6710316	A	289	0.1812	-0.2505	0.6128	0.4115	2	113431492	113642167	IL1A	1.19865	0.778411	1.84559
2	113567435	113567435	snp-known6710316	A	289	0.1812	-0.2505	0.6128	0.4115	2	113487328	113694480	IL1B	1.19865	0.778411	1.84559
2	3688739	3688739	kgp11342489	A	290	-0.2178	-0.7368	0.3013	0.4117	2	3542426	3792048	COLEC11	0.804286	0.478643	1.35161
9	136222789	136222789	rs2051680	G	290	0.143	-0.1981	0.4842	0.412	9	136025788	136250617	ABO	1.15373	0.820288	1.62288
1	206995478	206995478	kgp11926245	G	290	-0.1682	-0.57	0.2335	0.4126	1	206840947	207045839	IL10	0.845185	0.565525	1.26301
19	41769104	41769104	rs3760659	C	290	-0.2429	-0.8231	0.3373	0.4127	19	41707492	41959816	TGFB1	0.78435	0.439068	1.40116
12	56743367	56743367	rs2020854	G	290	0.154	-0.2141	0.5221	0.4131	12	56632663	56834193	IL23A	1.16649	0.807268	1.68556
12	56744276	56744276	snp-known11575234	G	290	0.154	-0.2141	0.5221	0.4131	12	56632663	56834193	IL23A	1.16649	0.807268	1.68556
12	56682816	56682816	rs11171791	G	290	-0.2762	-0.9375	0.3852	0.4139	12	56632663	56834193	IL23A	0.758661	0.391606	1.46991
1	206994386	206994386	snp-known74151407	A	290	-0.5282	-1.795	0.7383	0.4145	1	206840947	207045839	IL10	0.589665	0.166127	2.09238
9	137757212	137757212	rs4841940	A	290	-0.186	-0.6323	0.2602	0.4147	9	137672654	137879924	FCN2	0.830274	0.531368	1.29719
4	123467099	123467099	snp-known6837362	C	290	0.1939	-0.2715	0.6594	0.4149	4	123433783	123642224	IL21	1.21397	0.762235	1.93363
4	123467099	123467099	snp-known6837362	C	290	0.1939	-0.2715	0.6594	0.4149	4	123440138	123710311	IL21-AS1	1.21397	0.762235	1.93363
14	21434556	21434556	snp-known74036528	A	287	0.2456	-0.3443	0.8356	0.4152	14	21259558	21460507	RNASE3	1.27839	0.708716	2.3062
12	68617736	68617736	h3a-req-rs111770531_ver1	C	290	0.6002	-0.8415	2.042	0.4153	12	68448548	68653527	IFNG	1.82248	0.431063	7.70601
12	68617736	68617736	h3a-req-rs111770531_ver2	C	290	0.6002	-0.8415	2.042	0.4153	12	68448548	68653527	IFNG	1.82248	0.431063	7.70601
9	136173432	136173432	snp-known597132	A	287	-0.1716	-0.5841	0.2408	0.4155	9	136025788	136250617	ABO	0.842316	0.557607	1.27227
1	206913780	206913780	kgp4159605	G	290	0.1655	-0.2323	0.5632	0.4156	1	206840947	207045839	IL10	1.17998	0.792708	1.75628
5	131785684	131785684	snp-known12515180	A	290	0.4309	-0.6049	1.467	0.4156	5	131777136	131992530	IL5	1.53864	0.546129	4.33621
9	137836354	137836354	kgp632840	G	289	-0.1531	-0.521	0.2149	0.4156	9	137672654	137879924	FCN2	0.858044	0.593926	1.23974
1	154401679	154401679	snp-known2228144	A	290	0.3246	-0.4558	1.105	0.4157	1	154277669	154541926	IL6R	1.38348	0.633941	3.01922
5	158742950	158742950	snp-known3212227	C	290	0.162	-0.2279	0.5519	0.4162	5	158641791	158857895	IL12B	1.17586	0.796204	1.73655
22	17647862	17647862	rs5748923	C	290	-0.15	-0.5111	0.2111	0.4163	22	17465844	17696583	IL17RA	0.860708	0.599835	1.23504
22	17594472	17594472	snp-known9606617	A	290	0.2142	-0.3016	0.73	0.4164	22	17465844	17696583	IL17RA	1.23887	0.739634	2.07508
2	204694611	204694611	rs3116513	G	290	0.1544	-0.2178	0.5266	0.417	2	204632509	204838683	CTLA4	1.16696	0.804286	1.69317
2	113463525	113463525	rs1018317	A	290	-0.1475	-0.5033	0.2082	0.4171	2	113431492	113642167	IL1A	0.862862	0.604532	1.23146
12	56717466	56717466	rs773665	G	290	0.1539	-0.2173	0.5251	0.4173	12	56632663	56834193	IL23A	1.16637	0.804689	1.69063
12	57429975	57429975	rs2270739	G	290	0.1428	-0.2018	0.4874	0.4175	12	57389191	57625922	STAT6	1.1535	0.817258	1.62808
2	3625179	3625179	kgp1976801	A	290	0.1639	-0.2317	0.5594	0.4175	2	3542426	3792048	COLEC11	1.1781	0.793184	1.74962
2	3629178	3629178	rs10203413	A	290	0.1639	-0.2317	0.5594	0.4175	2	3542426	3792048	COLEC11	1.1781	0.793184	1.74962
7	22826261	22826261	kgp13312390	A	290	0.5137	-0.7262	1.754	0.4175	7	22665503	22871621	IL6	1.67146	0.483744	5.77767
9	136215642	136215642	kgp6336855	G	290	0.1461	-0.2071	0.4993	0.4182	9	136025788	136250617	ABO	1.15731	0.812938	1.64757
4	123510999	123510999	kgp5447671	G	290	0.2127	-0.3018	0.7272	0.4184	4	123433783	123642224	IL21	1.23701	0.739486	2.06928
4	123510999	123510999	kgp5447671	G	290	0.2127	-0.3018	0.7272	0.4184	4	123440138	123710311	IL21-AS1	1.23701	0.739486	2.06928
2	3646226	3646226	kgp7926029	A	290	-0.1544	-0.528	0.2192	0.4186	2	3542426	3792048	COLEC11	0.856929	0.589783	1.24508
1	154382049	154382049	rs1386821	C	290	0.2114	-0.3007	0.7235	0.4192	1	154277669	154541926	IL6R	1.23541	0.7403	2.06164
12	57432609	57432609	snp-known12297756	C	289	-0.4188	-1.434	0.5963	0.4195	12	57389191	57625922	STAT6	0.657836	0.238354	1.81539
12	57394654	57394654	kgp10097366	A	290	-0.1997	-0.684	0.2845	0.4196	12	57389191	57625922	STAT6	0.818976	0.504595	1.3291
5	148659664	148659664	rs1438692	A	290	-0.1899	-0.6505	0.2707	0.4197	5	148650887	148883765	IL17B	0.827042	0.521785	1.31088
1	206981719	206981719	kgp2956343	A	290	-0.1759	-0.6025	0.2507	0.4198	1	206840947	207045839	IL10	0.838702	0.547441	1.28492
19	41724885	41724885	kgp5107014	A	290	0.1533	-0.2186	0.5252	0.4199	19	41707492	41959816	TGFB1	1.16567	0.803643	1.6908
4	123578001	123578001	kgp20676571	G	290	0.2866	-0.4088	0.982	0.4199	4	123433783	123642224	IL21	1.33189	0.664447	2.66979
4	123578001	123578001	kgp20676571	G	290	0.2866	-0.4088	0.982	0.4199	4	123440138	123710311	IL21-AS1	1.33189	0.664447	2.66979
14	23893034	23893034	snp-known7155989	A	290	0.2846	-0.4063	0.9755	0.4201	14	23742018	23945612	IL25	1.32923	0.66611	2.65249
5	148839424	148839424	rs11167468	G	290	-0.1529	-0.5247	0.2188	0.4209	5	148650887	148883765	IL17B	0.858216	0.591733	1.24458
14	23836185	23836185	kgp6722767	A	289	0.198	-0.2839	0.6798	0.4214	14	23742018	23945612	IL25	1.21896	0.752842	1.97348
6	51970312	51970312	snp-known116784587	A	290	-0.3177	-1.091	0.4556	0.4214	6	51951185	52155436	IL17A	0.727821	0.33588	1.57712
9	136194595	136194595	rs17150482	G	290	-0.3127	-1.074	0.4483	0.4214	9	136025788	136250617	ABO	0.731469	0.341639	1.56565
5	132047971	132047971	snp-known6864565	A	290	0.1563	-0.2245	0.5371	0.4218	5	131891955	132096802	IL13	1.16918	0.798916	1.71104
5	132047971	132047971	snp-known6864565	A	290	0.1563	-0.2245	0.5371	0.4218	5	131909678	132118368	IL4	1.16918	0.798916	1.71104
9	136245903	136245903	snp-known7852803	G	290	0.1723	-0.2477	0.5924	0.4221	9	136025788	136250617	ABO	1.18803	0.780594	1.80832
12	68535357	68535357	kgp18875192	G	290	-0.6195	-2.13	0.8907	0.4222	12	68448548	68653527	IFNG	0.538213	0.118837	2.43683
14	23857351	23857351	rs8022522	G	290	-0.1578	-0.5424	0.2269	0.4222	14	23742018	23945612	IL25	0.854021	0.581351	1.2547
2	113506036	113506036	kgp14143683	C	290	0.2756	-0.397	0.9483	0.4226	2	113431492	113642167	IL1A	1.31732	0.672334	2.58132
2	113506036	113506036	kgp14143683	C	290	0.2756	-0.397	0.9483	0.4226	2	113487328	113694480	IL1B	1.31732	0.672334	2.58132
19	41725754	41725754	kgp4117363	A	283	0.1732	-0.2496	0.596	0.4227	19	41707492	41959816	TGFB1	1.1891	0.779112	1.81484
2	113482811	113482811	h3a_37_2_113482811_T_C	G	287	-0.3899	-1.342	0.5625	0.4231	2	113431492	113642167	IL1A	0.677125	0.261323	1.75505
22	17643725	17643725	rs5994186	A	290	-0.1471	-0.5065	0.2124	0.4233	22	17465844	17696583	IL17RA	0.863208	0.602601	1.23664
2	3749084	3749084	kgp4490687	G	290	-0.1491	-0.5137	0.2155	0.4235	2	3542426	3792048	COLEC11	0.861483	0.598278	1.24048
5	158838474	158838474	h3a_37_5_158838474_A_G	G	284	0.3452	-0.499	1.189	0.4236	5	158641791	158857895	IL12B	1.41227	0.607137	3.2838
14	23770185	23770185	h3a_37_14_23770185_C_A	A	290	0.2803	-0.406	0.9666	0.4242	14	23742018	23945612	IL25	1.32353	0.66631	2.62899
2	3764546	3764546	kgp14203508	A	290	-0.237	-0.8174	0.3434	0.4242	2	3542426	3792048	COLEC11	0.788991	0.441578	1.40973
12	68585553	68585553	kgp2365670	G	290	-0.1815	-0.6269	0.2638	0.4251	12	68448548	68653527	IFNG	0.834018	0.534245	1.30187
12	68550162	68550162	rs2069718	G	290	-0.1407	-0.486	0.2047	0.4254	12	68448548	68653527	IFNG	0.86875	0.615082	1.22716
17	27515165	27515165	h3a_37_17_27515165_T_C	G	290	-0.1974	-0.6827	0.2878	0.426	17	27300537	27518537	TIAF1	0.820862	0.505251	1.33349
2	204648661	204648661	rs7599230	G	290	-0.1942	-0.6721	0.2837	0.4266	2	204632509	204838683	CTLA4	0.823493	0.510635	1.32803
2	3702285	3702285	kgp14588007	G	290	-0.2362	-0.8175	0.3451	0.4266	2	3542426	3792048	COLEC11	0.789623	0.441534	1.41213
4	123593320	123593320	kgp12044300	A	290	0.1595	-0.2332	0.5521	0.4268	4	123433783	123642224	IL21	1.17292	0.791995	1.7369
4	123593320	123593320	kgp12044300	A	290	0.1595	-0.2332	0.5521	0.4268	4	123440138	123710311	IL21-AS1	1.17292	0.791995	1.7369
2	113626824	113626824	kgp14912277	A	290	0.2656	-0.3886	0.9199	0.4269	2	113431492	113642167	IL1A	1.30421	0.678005	2.50904
2	113626824	113626824	kgp14912277	A	290	0.2656	-0.3886	0.9199	0.4269	2	113487328	113694480	IL1B	1.30421	0.678005	2.50904
9	137722892	137722892	kgp5366616	A	290	0.1744	-0.2554	0.6041	0.4272	9	137672654	137879924	FCN2	1.19053	0.774607	1.8296
2	3779094	3779094	h3a_37_2_3779094_A_G	A	290	-0.2041	-0.7071	0.299	0.4273	2	3542426	3792048	COLEC11	0.815381	0.493072	1.34851
14	21286229	21286229	rs11851598	G	290	0.1751	-0.2567	0.607	0.4274	14	21259558	21460507	RNASE3	1.19137	0.7736	1.83492
6	52172955	52172955	kgp17173570	G	290	-0.6373	-2.21	0.9352	0.4277	6	52001479	52209335	IL17F	0.528718	0.109701	2.54772
7	22811537	22811537	h3a_37_7_22811537_G_A	A	290	-0.1649	-0.5718	0.242	0.4277	7	22665503	22871621	IL6	0.847978	0.564508	1.27379
9	137708531	137708531	kgp2458026	A	289	-0.2072	-0.7192	0.3049	0.4285	9	137672654	137879924	FCN2	0.812857	0.487142	1.35649
5	148784809	148784809	rs726953	A	288	-0.1454	-0.5051	0.2142	0.4287	5	148650887	148883765	IL17B	0.864676	0.603445	1.23887
5	158770074	158770074	kgp22594749	A	290	-1.637	-5.687	2.413	0.429	5	158641791	158857895	IL12B	0.194563	0.00338975	11.1674
22	17653955	17653955	kgp11052927	G	289	0.1597	-0.2356	0.5549	0.4292	22	17465844	17696583	IL17RA	1.17316	0.790097	1.74177
5	158765135	158765135	kgp22515867	A	290	0.5836	-0.8615	2.029	0.4294	5	158641791	158857895	IL12B	1.79248	0.422528	7.60648
9	136105515	136105515	kgp12147077	A	290	-0.4871	-1.694	0.7193	0.4294	9	136025788	136250617	ABO	0.614406	0.183783	2.053
12	68650140	68650140	seq-rs17801976	C	290	0.4887	-0.7222	1.7	0.4296	12	68448548	68653527	IFNG	1.6302	0.485683	5.47395
12	56751862	56751862	snp-known11171812	A	290	0.1482	-0.2191	0.5154	0.4299	12	56632663	56834193	IL23A	1.15974	0.803241	1.67431
1	154395946	154395946	snp-known6689306	A	290	0.179	-0.2649	0.623	0.43	1	154277669	154541926	IL6R	1.19602	0.767283	1.86451
7	22768572	22768572	kgp6973016	C	290	0.2394	-0.3545	0.8333	0.4302	7	22665503	22871621	IL6	1.27049	0.701524	2.3009
12	68531344	68531344	rs17104851	A	290	0.1631	-0.2416	0.5677	0.4303	12	68448548	68653527	IFNG	1.17715	0.78537	1.7642
9	137691431	137691431	kgp1952160	A	290	0.1621	-0.2401	0.5643	0.4303	9	137672654	137879924	FCN2	1.17598	0.786549	1.75822
2	3650407	3650407	kgp12353353	G	290	-0.1674	-0.5828	0.248	0.4304	2	3542426	3792048	COLEC11	0.845861	0.558333	1.28146
1	154388544	154388544	seq-rs192800835	C	290	1.635	-2.429	5.698	0.4311	1	154277669	154541926	IL6R	5.12946	0.0881249	298.27
12	56817293	56817293	kgp18795564	G	290	-0.223	-0.7774	0.3314	0.4312	12	56632663	56834193	IL23A	0.800115	0.459599	1.39292
2	113495785	113495785	rs10209160	A	289	0.2731	-0.4061	0.9523	0.4313	2	113431492	113642167	IL1A	1.31403	0.666244	2.59166
2	113495785	113495785	rs10209160	A	289	0.2731	-0.4061	0.9523	0.4313	2	113487328	113694480	IL1B	1.31403	0.666244	2.59166
22	17467474	17467474	rs4819935	C	290	0.8178	-1.216	2.852	0.4314	22	17465844	17696583	IL17RA	2.26551	0.296413	17.3224
22	17565748	17565748	snp-known12330050	A	290	-0.1636	-0.5714	0.2441	0.4323	22	17465844	17696583	IL17RA	0.849082	0.564734	1.27647
17	27463464	27463464	rs9896721	G	289	0.1966	-0.2935	0.6867	0.4324	17	27300537	27518537	TIAF1	1.21726	0.745649	1.98715
12	57604802	57604802	rs1800164	G	290	-0.2227	-0.7782	0.3328	0.4327	12	57389191	57625922	STAT6	0.800355	0.459232	1.39487
5	131943414	131943414	kgp22178465	A	290	-0.3215	-1.123	0.4805	0.4328	5	131777136	131992530	IL5	0.725061	0.325302	1.61688
5	131943414	131943414	kgp22178465	A	290	-0.3215	-1.123	0.4805	0.4328	5	131891955	132096802	IL13	0.725061	0.325302	1.61688
5	131943414	131943414	kgp22178465	A	290	-0.3215	-1.123	0.4805	0.4328	5	131909678	132118368	IL4	0.725061	0.325302	1.61688
4	123631308	123631308	rs1512974	A	290	0.1913	-0.2861	0.6688	0.4329	4	123433783	123642224	IL21	1.21082	0.751187	1.95189
4	123631308	123631308	rs1512974	A	290	0.1913	-0.2861	0.6688	0.4329	4	123440138	123710311	IL21-AS1	1.21082	0.751187	1.95189
17	27353024	27353024	kgp12351944	A	290	-0.1571	-0.5492	0.235	0.433	17	27300537	27518537	TIAF1	0.854619	0.577412	1.26491
1	154378971	154378971	h3a_37_1_154378971_C_T	A	290	-0.2421	-0.8464	0.3623	0.4331	1	154277669	154541926	IL6R	0.784978	0.428956	1.43663
14	21444615	21444615	rs17308548	A	290	0.153	-0.2292	0.5351	0.4334	14	21259558	21460507	RNASE3	1.16532	0.795169	1.70762
14	23778698	23778698	rs1950252	A	290	-0.261	-0.913	0.391	0.4334	14	23742018	23945612	IL25	0.770281	0.401318	1.47846
9	136235473	136235473	kgp141673	G	290	0.5845	-0.8758	2.045	0.4335	9	136025788	136250617	ABO	1.79409	0.416529	7.72916
14	21457048	21457048	rs2771342	A	289	-0.2221	-0.7773	0.3331	0.4336	14	21259558	21460507	RNASE3	0.800835	0.459645	1.39529
2	113658075	113658075	rs2723154	G	290	0.1418	-0.2127	0.4962	0.4338	2	113487328	113694480	IL1B	1.15235	0.808399	1.64247
6	52013556	52013556	kgp17062415	G	290	-0.5123	-1.793	0.7687	0.4338	6	51951185	52155436	IL17A	0.599116	0.16646	2.15696
6	52013556	52013556	kgp17062415	G	290	-0.5123	-1.793	0.7687	0.4338	6	52001479	52209335	IL17F	0.599116	0.16646	2.15696
9	137720856	137720856	h3a_37_9_137720856_G_A	A	285	-0.2931	-1.026	0.44	0.434	9	137672654	137879924	FCN2	0.745948	0.358438	1.55271
1	207009910	207009910	rs2243170	A	290	-0.1673	-0.586	0.2515	0.4344	1	206840947	207045839	IL10	0.845946	0.556549	1.28595
1	206912501	206912501	rs4147011	G	290	-0.2587	-0.9066	0.3891	0.4345	1	206840947	207045839	IL10	0.772055	0.403895	1.47565
19	41727629	41727629	kgp7546158	G	290	0.2273	-0.3418	0.7964	0.4345	19	41707492	41959816	TGFB1	1.25521	0.71049	2.21754
12	57393275	57393275	kgp19160340	G	290	0.2719	-0.4092	0.9529	0.4347	12	57389191	57625922	STAT6	1.31246	0.664181	2.59322
2	3672865	3672865	kgp10868123	A	289	-0.1561	-0.5473	0.2351	0.435	2	3542426	3792048	COLEC11	0.855474	0.57851	1.26504
5	131996669	131996669	h3a_37_5_131996669_T_C	A	290	0.2392	-0.3604	0.8389	0.435	5	131891955	132096802	IL13	1.27023	0.697397	2.31382
5	131996669	131996669	h3a_37_5_131996669_T_C	A	290	0.2392	-0.3604	0.8389	0.435	5	131909678	132118368	IL4	1.27023	0.697397	2.31382
14	23932325	23932325	snp-known2145567	C	288	-0.2805	-0.9843	0.4232	0.4353	14	23742018	23945612	IL25	0.755406	0.373701	1.52684
12	68646521	68646521	rs2227491	A	290	-0.1465	-0.5142	0.2212	0.4355	12	68448548	68653527	IFNG	0.863726	0.597979	1.24757
2	204726382	204726382	kgp6014459	C	290	-0.5202	-1.826	0.7855	0.4356	2	204632509	204838683	CTLA4	0.594402	0.161057	2.1935
2	204733821	204733821	kgp8336387	G	290	-0.5202	-1.826	0.7855	0.4356	2	204632509	204838683	CTLA4	0.594402	0.161057	2.1935
4	123561459	123561459	kgp2085669	A	290	-0.289	-1.014	0.4365	0.4357	4	123433783	123642224	IL21	0.749012	0.362765	1.54728
4	123561459	123561459	kgp2085669	A	290	-0.289	-1.014	0.4365	0.4357	4	123440138	123710311	IL21-AS1	0.749012	0.362765	1.54728
4	123541341	123541341	kgp12336511	G	289	0.1579	-0.2388	0.5546	0.4359	4	123433783	123642224	IL21	1.17105	0.787572	1.74124
4	123541341	123541341	kgp12336511	G	289	0.1579	-0.2388	0.5546	0.4359	4	123440138	123710311	IL21-AS1	1.17105	0.787572	1.74124
14	23904148	23904148	kgp5297397	A	290	0.144	-0.2177	0.5057	0.436	14	23742018	23945612	IL25	1.15488	0.804367	1.65815
7	22750275	22750275	kgp12369593	G	290	0.1555	-0.2352	0.5461	0.4361	7	22665503	22871621	IL6	1.16824	0.790413	1.72651
2	113576915	113576915	kgp9572257	A	290	0.1846	-0.2793	0.6484	0.4362	2	113431492	113642167	IL1A	1.20274	0.756313	1.91248
2	113576915	113576915	kgp9572257	A	290	0.1846	-0.2793	0.6484	0.4362	2	113487328	113694480	IL1B	1.20274	0.756313	1.91248
2	3723464	3723464	kgp11777252	A	290	0.2798	-0.4239	0.9835	0.4365	2	3542426	3792048	COLEC11	1.32287	0.654489	2.6738
6	51984771	51984771	h3a_37_6_51984771_C_A	C	290	0.1557	-0.2358	0.5472	0.4365	6	51951185	52155436	IL17A	1.16848	0.789939	1.72841
12	57489648	57489648	rs4559	A	290	0.144	-0.2183	0.5063	0.4366	12	57389191	57625922	STAT6	1.15488	0.803884	1.65914
9	137755953	137755953	snp-known60798663	A	289	0.3826	-0.5804	1.346	0.4369	9	137672654	137879924	FCN2	1.46609	0.559674	3.84203
22	17676102	17676102	h3a_37_22_17676102_T_A	A	290	-0.147	-0.5174	0.2233	0.4371	22	17465844	17696583	IL17RA	0.863294	0.596068	1.2502
22	17661178	17661178	rs1139056	A	290	0.1398	-0.2126	0.4921	0.4377	22	17465844	17696583	IL17RA	1.15004	0.808479	1.63575
6	52056386	52056386	rs16882180	A	290	0.24	-0.3651	0.845	0.4377	6	51951185	52155436	IL17A	1.27125	0.694127	2.32798
6	52056386	52056386	rs16882180	A	290	0.24	-0.3651	0.845	0.4377	6	52001479	52209335	IL17F	1.27125	0.694127	2.32798
2	3699585	3699585	kgp14208525	A	290	0.2211	-0.3368	0.779	0.438	2	3542426	3792048	COLEC11	1.24745	0.714052	2.17929
9	137730026	137730026	kgp809522	A	279	0.2235	-0.3405	0.7875	0.438	9	137672654	137879924	FCN2	1.25045	0.711415	2.19789
9	137675207	137675207	kgp7866018	A	290	-0.1607	-0.5663	0.2449	0.4382	9	137672654	137879924	FCN2	0.851547	0.567622	1.27749
1	154374510	154374510	seq-rs114862870	C	288	0.7055	-1.076	2.487	0.4384	1	154277669	154541926	IL6R	2.02486	0.340957	12.0251
7	22693404	22693404	kgp13755862	G	289	-0.3293	-1.161	0.5026	0.4385	7	22665503	22871621	IL6	0.719427	0.313173	1.65301
12	57567762	57567762	kgp4975083	G	290	-0.1462	-0.5157	0.2234	0.4389	12	57389191	57625922	STAT6	0.863985	0.597082	1.25032
2	3693196	3693196	h3a_37_2_3693196_T_C	G	290	-0.1922	-0.6782	0.2937	0.4389	2	3542426	3792048	COLEC11	0.825142	0.50753	1.34138
5	148846518	148846518	rs11750184	A	290	0.1765	-0.2698	0.6228	0.4389	5	148650887	148883765	IL17B	1.19303	0.763532	1.86414
19	41762042	41762042	h3a_37_19_41762042_C_T	A	290	-1.104	-3.898	1.689	0.4392	19	41707492	41959816	TGFB1	0.331542	0.0202824	5.41406
6	52205511	52205511	rs7774765	A	290	0.139	-0.2126	0.4907	0.4392	6	52001479	52209335	IL17F	1.14912	0.808479	1.63346
22	17615213	17615213	rs5994170	G	289	-0.1338	-0.473	0.2053	0.4399	22	17465844	17696583	IL17RA	0.874765	0.62313	1.22789
5	148684045	148684045	kgp1911725	A	289	0.1594	-0.2446	0.5635	0.44	5	148650887	148883765	IL17B	1.17281	0.783018	1.75681
12	56647911	56647911	kgp159047	G	290	0.1462	-0.2246	0.5171	0.4402	12	56632663	56834193	IL23A	1.15743	0.798836	1.67716
2	113591275	113591275	rs3136558	G	290	0.2389	-0.3668	0.8445	0.4402	2	113431492	113642167	IL1A	1.26985	0.692948	2.32681
2	113591275	113591275	rs3136558	G	290	0.2389	-0.3668	0.8445	0.4402	2	113487328	113694480	IL1B	1.26985	0.692948	2.32681
2	204634767	204634767	rs231390	G	290	0.1451	-0.2229	0.513	0.4403	2	204632509	204838683	CTLA4	1.15616	0.800195	1.67029
9	136190948	136190948	kgp4900883	A	289	0.4376	-0.6725	1.548	0.4404	9	136025788	136250617	ABO	1.54899	0.510431	4.70206
14	21317312	21317312	kgp11930944	G	290	0.1456	-0.2238	0.5151	0.4405	14	21259558	21460507	RNASE3	1.15673	0.799475	1.67381
12	57578288	57578288	kgp9886419	A	289	0.1441	-0.2224	0.5107	0.4415	12	57389191	57625922	STAT6	1.155	0.800595	1.66646
12	68522610	68522610	h3a_37_12_68522610_T_C	G	289	-0.1434	-0.5079	0.2212	0.4415	12	68448548	68653527	IFNG	0.866407	0.601758	1.24757
9	137739495	137739495	kgp22840531	A	290	-0.1379	-0.4887	0.2129	0.4417	9	137672654	137879924	FCN2	0.871186	0.613423	1.23726
5	148801876	148801876	rs353295	A	290	0.1429	-0.2212	0.5069	0.4425	5	148650887	148883765	IL17B	1.15361	0.801556	1.66014
14	23761094	23761094	kgp10080770	G	279	0.1419	-0.2197	0.5035	0.4426	14	23742018	23945612	IL25	1.15246	0.80276	1.6545
12	68544434	68544434	h3a_37_12_68544434_T_C	G	290	0.1816	-0.2819	0.6451	0.4431	12	68448548	68653527	IFNG	1.19913	0.754349	1.90618
14	21351058	21351058	h3a_37_14_21351058_A_G	G	290	0.709	-1.1	2.518	0.4431	14	21259558	21460507	RNASE3	2.03196	0.332871	12.4038
5	132115044	132115044	kgp22524788	A	290	0.6188	-0.9612	2.199	0.4434	5	131909678	132118368	IL4	1.8567	0.382434	9.01599
5	132117326	132117326	snp-known115646646	A	290	0.6188	-0.9612	2.199	0.4434	5	131909678	132118368	IL4	1.8567	0.382434	9.01599
9	137723668	137723668	kgp18557938	A	290	-0.2198	-0.7811	0.3414	0.4434	9	137672654	137879924	FCN2	0.802679	0.457902	1.40692
19	41858590	41858590	kgp21511422	A	290	0.3143	-0.4885	1.117	0.4435	19	41707492	41959816	TGFB1	1.3693	0.613546	3.05567
5	132090307	132090307	kgp22527275	G	290	-0.4285	-1.523	0.666	0.4436	5	131891955	132096802	IL13	0.651486	0.218057	1.94644
5	132090307	132090307	kgp22527275	G	290	-0.4285	-1.523	0.666	0.4436	5	131909678	132118368	IL4	0.651486	0.218057	1.94644
2	3694932	3694932	kgp11694219	A	290	-0.1427	-0.5075	0.2222	0.4442	2	3542426	3792048	COLEC11	0.867014	0.601999	1.24882
12	56737973	56737973	rs2066808	G	290	0.1464	-0.2284	0.5212	0.4446	12	56632663	56834193	IL23A	1.15766	0.795806	1.68405
9	137756821	137756821	kgp2356233	A	290	0.1471	-0.2295	0.5237	0.4446	9	137672654	137879924	FCN2	1.15847	0.794931	1.68826
12	57503775	57503775	snp-known167769	A	289	-0.2359	-0.8398	0.368	0.4447	12	57389191	57625922	STAT6	0.78986	0.431797	1.44484
14	23918269	23918269	kgp19682039	A	290	0.4149	-0.6475	1.477	0.4447	14	23742018	23945612	IL25	1.51422	0.523353	4.37979
4	123540741	123540741	rs2055979	A	289	0.3493	-0.5457	1.244	0.445	4	123433783	123642224	IL21	1.41807	0.579436	3.46946
4	123540741	123540741	rs2055979	A	289	0.3493	-0.5457	1.244	0.445	4	123440138	123710311	IL21-AS1	1.41807	0.579436	3.46946
2	3686436	3686436	kgp14340941	G	290	-0.2031	-0.7237	0.3176	0.4453	2	3542426	3792048	COLEC11	0.816197	0.484955	1.37383
1	154383261	154383261	snp-known55886061	A	290	-1.126	-4.015	1.762	0.4454	1	154277669	154541926	IL6R	0.324328	0.018043	5.82407
5	132042146	132042146	rs3798130	G	290	0.1487	-0.2326	0.53	0.4454	5	131891955	132096802	IL13	1.16032	0.79247	1.69893
5	132042146	132042146	rs3798130	G	290	0.1487	-0.2326	0.53	0.4454	5	131909678	132118368	IL4	1.16032	0.79247	1.69893
9	136195374	136195374	kgp7472592	G	290	-0.1759	-0.6277	0.2758	0.446	9	136025788	136250617	ABO	0.838702	0.533818	1.31758
22	17594623	17594623	snp-known11702918	A	283	0.1459	-0.2288	0.5206	0.4462	22	17465844	17696583	IL17RA	1.15708	0.795488	1.68304
5	148851551	148851551	kgp22169458	A	288	0.221	-0.347	0.789	0.4464	5	148650887	148883765	IL17B	1.24732	0.706805	2.20119
9	136042694	136042694	rs11244017	A	290	-0.4027	-1.438	0.6324	0.4464	9	136025788	136250617	ABO	0.668513	0.237402	1.88212
12	57453376	57453376	h3a_37_12_57453376_C_T	A	290	0.3539	-0.5562	1.264	0.4467	12	57389191	57625922	STAT6	1.42461	0.573384	3.53955
19	41860296	41860296	rs1800469	A	290	0.1656	-0.2604	0.5916	0.4469	19	41707492	41959816	TGFB1	1.1801	0.770743	1.80688
22	17466677	17466677	kgp15042805	A	290	0.5441	-0.8578	1.946	0.4475	22	17465844	17696583	IL17RA	1.72306	0.424094	7.00063
9	137811392	137811392	kgp18558536	A	289	-0.3796	-1.358	0.5986	0.4476	9	137672654	137879924	FCN2	0.684135	0.257175	1.81957
9	136026737	136026737	kgp7959115	A	289	-0.1726	-0.6179	0.2726	0.448	9	136025788	136250617	ABO	0.841474	0.539075	1.31337
7	22761203	22761203	kgp8533184	A	290	-0.1394	-0.4995	0.2207	0.4488	7	22665503	22871621	IL6	0.86988	0.606834	1.24695
1	206940831	206940831	kgp10839938	G	290	-0.1359	-0.4871	0.2153	0.4489	1	206840947	207045839	IL10	0.87293	0.614406	1.24023
1	206941864	206941864	rs3024496	G	290	-0.1359	-0.4871	0.2153	0.4489	1	206840947	207045839	IL10	0.87293	0.614406	1.24023
12	68586260	68586260	kgp5604340	G	290	-0.2466	-0.8845	0.3914	0.4494	12	68448548	68653527	IFNG	0.781453	0.412921	1.47905
5	158722094	158722094	rs12652431	G	290	0.1965	-0.312	0.705	0.4495	5	158641791	158857895	IL12B	1.21714	0.731982	2.02385
9	136197971	136197971	kgp8547664	A	274	0.141	-0.224	0.5059	0.4497	9	136025788	136250617	ABO	1.15142	0.799315	1.65848
5	131819199	131819199	rs17848429	A	290	0.5718	-0.9104	2.054	0.4502	5	131777136	131992530	IL5	1.77145	0.402363	7.79903
12	57617057	57617057	kgp1129692	A	290	-0.2305	-0.8279	0.367	0.4503	12	57389191	57625922	STAT6	0.794136	0.436966	1.4434
12	68616970	68616970	h3a-req-rs3782555_ver2	A	290	-0.1468	-0.5274	0.2338	0.4504	12	68448548	68653527	IFNG	0.863467	0.590137	1.26339
17	27449124	27449124	snp-known114490661	A	290	0.3944	-0.6295	1.418	0.4509	17	27300537	27518537	TIAF1	1.48349	0.532858	4.12885
2	204668145	204668145	kgp3454116	G	290	-0.5546	-1.994	0.8851	0.4509	2	204632509	204838683	CTLA4	0.574302	0.13615	2.42323
5	132088867	132088867	kgp22365878	A	290	-0.3306	-1.189	0.5278	0.451	5	131891955	132096802	IL13	0.718493	0.304526	1.6952
5	132088867	132088867	kgp22365878	A	290	-0.3306	-1.189	0.5278	0.451	5	131909678	132118368	IL4	0.718493	0.304526	1.6952
1	206977937	206977937	rs11119597	G	290	0.1829	-0.2921	0.6579	0.4511	1	206840947	207045839	IL10	1.20069	0.746694	1.93073
17	27375598	27375598	kgp1496950	C	286	-0.1476	-0.5311	0.2358	0.4511	17	27300537	27518537	TIAF1	0.862776	0.587958	1.26592
5	158854254	158854254	kgp22372484	A	290	0.3545	-0.5669	1.276	0.4515	5	158641791	158857895	IL12B	1.42547	0.567281	3.58228
12	56807836	56807836	h3a_37_12_56807836_G_A	A	290	0.3872	-0.6196	1.394	0.4517	12	56632663	56834193	IL23A	1.47285	0.53816	4.03094
1	154516571	154516571	rs6678164	A	290	0.1547	-0.2476	0.5569	0.4518	1	154277669	154541926	IL6R	1.16731	0.780672	1.74525
12	56662726	56662726	h3a_37_12_56662726_G_A	A	290	0.2857	-0.4574	1.029	0.4518	12	56632663	56834193	IL23A	1.33069	0.632927	2.79827
9	136208711	136208711	kgp2706925	A	290	0.2703	-0.4327	0.9732	0.4518	9	136025788	136250617	ABO	1.31036	0.648755	2.6464
[truncated: 3,072 more rows]
