# Supplementary material for: Variants of IL6, IL10, FCN2, RNASE3, IL12B and IL17B loci are associated with Schistosoma mansoni worm burden in the Albert Nile region of Uganda
Source: PLoS Negl Trop Dis. 2023 Nov 30;17(11):e0011796. doi: 10.1371/journal.pntd.0011796 (PMC10715658; doi:10.1371/journal.pntd.0011796)
Supplement: S3 Table — (XLSX) [file pntd.0011796.s003.xlsx]

## Sheet: S3 Table
LocusChr	LocStart	LocEnd	Nofbases	Locus_Name	OddsR	LCL	UCL	P	N	Var	mean_CAA	Target_Gene	Target_start	Target_end	Chr	Gene_start	Gene_End
5	148794280	148799500	20	IL17B.phased.UGN.clust.R.add.txt	0.101996	0.0306021	0.33995	0.000224976	11	Allele_ACAGAAA	5.64868	IL17B	148750887	148783765	5	148786526	148793660
5	148868169	148870100	10	IL17B.phased.UGN.clust.R.add.txt	0.491041	0.325554	0.74065	0.000745864	160	Allele_AA	7.25004	IL17B	148750887	148783765	5	148871760	148931007
5	148851370	148862282	18	IL17B.phased.UGN.clust.R.add.txt	11.9727	2.67861	53.5145	0.00123158	8	Allele_AGAGAG	8.73775	IL17B	148750887	148783765	5	148871760	148931007
9	137673861	137678957	22	FCN2.phased.UGN.clust.R.add.txt	0.154154	0.0467688	0.508106	0.00223277	11	Allele_CAAGCCAA	6.55404	FCN2	137772654	137779924	9	137533620	137736686
22	17548986	17555010	14	IL17RA.phased.UGN.clust.R.add.txt	2.9968	1.46326	6.13753	0.00282024	34	Allele_GGGG	8.64572	IL17RA	17565844	17596583	22	17548711	17551565
9	137673861	137678957	22	FCN2.phased.UGN.clust.R.add.txt	0.175377	0.0558859	0.550358	0.00298322	12	Allele_CAGGCAGG	6.68452	FCN2	137772654	137779924	9	137533620	137736686
2	113641472	113658015	20	IL1B.phased.UGN.clust.R.add.txt	0.146883	0.0398522	0.541366	0.00411761	11	Allele_GAACAGA	6.31305	IL1B	113587328	113594480	2	113670548	113676459
22	17600148	17609825	20	IL17RA.phased.UGN.clust.R.add.txt	0.0884654	0.0159005	0.492196	0.00582811	5	Allele_GGGACGT	4.96531	IL17RA	17565844	17596583	22	17597189	17602257
14	21325488	21337266	20	RNASE3.phased.UGN.clust.R.add.txt	5.32936	1.57883	17.9893	0.00726063	11	Allele_GGAGGAG	9.46101	RNASE3	21359558	21360507	14	21338437	21341751
2	113436181	113451498	18	IL1A.phased.UGN.clust.R.add.txt	0.355564	0.167606	0.754306	0.00727734	33	Allele_GGCGAA	7.23666	IL1A	113531492	113542167	2	113403434	113421404
5	132619333	132633880	42	IL5.phased.UGN.clust.R.add.txt	2.8874	1.33313	6.25377	0.00738752	30	Allele_5	8.66904	NA	NA	NA	5	132592184	132611669
5	148656344	148659664	18	IL17B.phased.UGN.clust.R.add.txt	0.236951	0.0824554	0.680925	0.00774051	14	Allele_GCGAGA	6.57117	IL17B	148750887	148783765	5	148543518	148656339
19	41875919	41885221	12	TGFB1.phased.UGN.clust.R.add.txt	1.83283	1.15891	2.89863	0.00984142	97	Allele_GAA	7.81613	TGFB1	41807492	41859816	19	41884215	41930910
5	158759900	158764304	12	IL12B.phased.UGN.clust.R.add.txt	0.122179	0.0241165	0.618981	0.0113864	6	Allele_GGA	6.09335	IL12B	158741791	158757895	5	158741791	158757895
1	206997328	207033644	34	IL10.phased.UGN.clust.R.add.txt	0.530707	0.324622	0.867625	0.0118195	81	Allele_6	7.24233	IL10	206940947	206945839	1	207038699	207042568
22	17630486	17637042	20	IL17RA.phased.UGN.clust.R.add.txt	9.47815	1.62864	55.1598	0.0126313	5	Allele_CAGAGAG	10.2436	IL17RA	17565844	17596583	22	17640274	17646335
7	22755807	22757089	10	IL6.phased.UGN.clust.R.add.txt	0.478616	0.268076	0.854511	0.0130167	61	Allele_GA	6.9528	IL6	22765503	22771621	7	22765014	22767239
5	132456370	132463441	8	IL5.phased.UGN.clust.R.add.txt	1.88866	1.14295	3.12089	0.013391	75	Allele_A	7.88073	NA	NA	NA	5	132446747	132450167
1	154523588	154534617	16	IL6R.phased.UGN.clust.R.add.txt	0.207691	0.0594094	0.726073	0.0141842	11	Allele_CGGAA	6.35092	IL6R	154377669	154441926	1	154526085	154527493
1	206923478	206930711	14	IL10.phased.UGN.clust.R.add.txt	0.316954	0.126334	0.795189	0.0146742	19	Allele_AAGA	6.96557	IL10	206940947	206945839	1	206921325	206921437
5	148656344	148659664	18	IL17B.phased.UGN.clust.R.add.txt	0.243385	0.0782534	0.756978	0.0149814	12	Allele_AAAAAA	6.41495	IL17B	148750887	148783765	5	148543518	148656339
1	206940831	206947167	16	IL10.phased.UGN.clust.R.add.txt	0.530286	0.318414	0.883137	0.0151145	106	Allele_GGGGG	7.06197	IL10	206940947	206945839	1	206940947	206945839
12	68069996	68091936	28	IFNG.phased.UGN.clust.R.add.txt	0.219246	0.0640278	0.750748	0.0160829	12	Allele_2	6.41743	NA	NA	NA	12	68052771	68064699
22	17525584	17542650	20	IL17RA.phased.UGN.clust.R.add.txt	0.295889	0.109112	0.802392	0.0170923	17	Allele_AGAGGGG	7.27964	IL17RA	17565844	17596583	22	17517460	17541715
5	158643137	158678224	22	IL12B.phased.UGN.clust.R.add.txt	0.29139	0.105962	0.801308	0.0172495	17	Allele_GGACAAGA	6.00972	IL12B	158741791	158757895	5	158636929	158675804
5	131999494	132002125	14	ABO.phased.UGN.clust.R.add.txt	0.231768	0.0697167	0.770494	0.0174134	11	Allele_AGGC	6.1511	IL4	132009678	132018368	5	131966281	131999964
5	131999494	132002125	14	IL13.phased.UGN.clust.R.add.txt	0.231768	0.0697167	0.770494	0.0174134	11	Allele_AGGC	6.1511	IL13	131991955	131996802	5	131966281	131999964
5	131999494	132002125	14	IL4.phased.UGN.clust.R.add.txt	0.231768	0.0697167	0.770494	0.0174134	11	Allele_AGGC	6.1511	IL13	131991955	131996802	5	131966281	131999964
9	137717146	137718113	20	FCN2.phased.UGN.clust.R.add.txt	0.108852	0.0175575	0.674859	0.0175653	6	Allele_GCCCAAC	4.95612	FCN2	137772654	137779924	9	137533620	137736686
2	3642165	3649319	20	COLEC11.phased.UGN.clust.R.add.txt	7.0443	1.37467	36.0976	0.0196036	7	Allele_AGGGGGA	8.6059	COLEC11	3642426	3692048	2	3642426	3692048
5	132619333	132633880	42	IL5.phased.UGN.clust.R.add.txt	1.82402	1.10204	3.01901	0.0197618	93	Allele_3	7.90696	NA	NA	NA	5	132592184	132611669
7	22803560	22811537	20	IL6.phased.UGN.clust.R.add.txt	2.70528	1.17315	6.23835	0.0199543	25	Allele_AGACGAA	8.8945	IL6	22765503	22771621	7	22813265	22813612
2	113537223	113542960	12	IL1A.phased.UGN.clust.R.add.txt	7.86345	1.36817	45.1944	0.0211944	5	Allele_CGA	9.69799	IL1B	113587328	113594480	2	113531492	113542167
2	113537223	113542960	12	IL1B.phased.UGN.clust.R.add.txt	7.86345	1.36817	45.1944	0.0211944	5	Allele_CGA	9.69799	IL1B	113587328	113594480	2	113531492	113542167
5	148690879	148696383	20	IL17B.phased.UGN.clust.R.add.txt	0.255026	0.080008	0.812896	0.0212858	13	Allele_AGGGAGG	6.87365	IL17B	148750887	148783765	5	148651434	148721365
5	132085977	132093994	16	IL13.phased.UGN.clust.R.add.txt	4.10337	1.23693	13.6125	0.0214189	12	Allele_AGCCA	8.65699	IL13	131991955	131996802	5	132086509	132142933
14	21438849	21445109	18	RNASE3.phased.UGN.clust.R.add.txt	0.35163	0.144589	0.855137	0.0215636	24	Allele_AAGGAG	6.56147	RNASE3	21359558	21360507	14	21451314	21453225
14	21280748	21283042	8	RNASE3.phased.UGN.clust.R.add.txt	1.48184	1.05866	2.07416	0.0222777	250	Allele_A	7.79196	RNASE3	21359558	21360507	14	21269387	21271437
5	132452142	132452744	10	IL5.phased.UGN.clust.R.add.txt	0.511247	0.288023	0.907475	0.0223144	53	Allele_AG	7.33967	NA	NA	NA	5	132446747	132450167
1	206949365	206952748	10	IL10.phased.UGN.clust.R.add.txt	0.497155	0.269544	0.916966	0.025662	47	Allele_TA	6.98278	IL10	206940947	206945839	1	206940947	206945839
12	57510661	57525756	22	STAT6.phased.UGN.clust.R.add.txt	5.70416	1.23908	26.2593	0.0258403	8	Allele_AGGGGAAC	8.11275	STAT6	57489191	57525922	12	57489191	57525922
2	204832438	204837225	18	CTLA4.phased.UGN.clust.R.add.txt	2.49522	1.11248	5.59664	0.0269353	27	Allele_AGGCAA	8.7501	CTLA4	204732509	204738683	2	204801471	204826300
19	41707614	41723887	30	TGFB1.phased.UGN.clust.R.add.txt	6.07039	1.23208	29.9084	0.0271039	6	Allele_5	9.00119	TGFB1	41807492	41859816	19	41725108	41767671
14	21438849	21445109	18	RNASE3.phased.UGN.clust.R.add.txt	0.284666	0.0933653	0.867933	0.0276217	13	Allele_GGAACA	7.07157	RNASE3	21359558	21360507	14	21451314	21453225
7	22768124	22771156	20	IL6.phased.UGN.clust.R.add.txt	2.31791	1.096	4.90211	0.0282584	32	Allele_AGCCCGC	8.25991	IL6	22765503	22771621	7	22765503	22771621
14	21273751	21275334	10	RNASE3.phased.UGN.clust.R.add.txt	1.50864	1.0421	2.18406	0.0298083	183	Allele_AG	7.76644	RNASE3	21359558	21360507	14	21269387	21271437
14	21325488	21337266	20	RNASE3.phased.UGN.clust.R.add.txt	4.15112	1.14473	15.0531	0.0308119	10	Allele_GAGGGGA	8.76341	RNASE3	21359558	21360507	14	21338437	21341751
6	52051274	52087768	46	IL17A.phased.UGN.clust.R.add.txt	0.678194	0.476603	0.965054	0.0314478	252	Allele_2	7.50719	IL17A	52051185	52055436	6	52051185	52055436
17	27305681	27328595	26	TIAF1.phased.UGN.clust.R.add.txt	2.14552	1.07059	4.29972	0.0318319	38	Allele_10	8.32624	TIAF1	27400537	27418537	17	27281919	27333458
5	148813714	148815759	12	IL17B.phased.UGN.clust.R.add.txt	0.37767	0.15543	0.917675	0.0320313	23	Allele_AGC	6.66724	IL17B	148750887	148783765	5	148809849	148812397
5	132546045	132558113	26	IL5.phased.UGN.clust.R.add.txt	3.73866	1.12237	12.4537	0.0321642	12	Allele_5	8.24019	NA	NA	NA	5	132496130	132560105
2	113521754	113535395	22	IL1A.phased.UGN.clust.R.add.txt	1.92001	1.05751	3.48598	0.0325283	57	Allele_GAGGGAAG	8.30653	IL1B	113587328	113594480	2	113493930	113522254
2	113521754	113535395	22	IL1B.phased.UGN.clust.R.add.txt	1.92001	1.05751	3.48598	0.0325283	57	Allele_GAGGGAAG	8.30653	IL1B	113587328	113594480	2	113493930	113522254
7	22848047	22865249	26	IL6.phased.UGN.clust.R.add.txt	1.4963	1.03504	2.16312	0.0325497	168	Allele_2	7.96595	IL6	22765503	22771621	7	22852251	22862470
5	132085977	132097051	18	ABO.phased.UGN.clust.R.add.txt	3.7493	1.11858	12.567	0.032697	12	Allele_AGCCAA	8.65699	IL4	132009678	132018368	5	132086509	132142933
5	132085977	132097051	18	IL4.phased.UGN.clust.R.add.txt	3.7493	1.11858	12.567	0.032697	12	Allele_AGCCAA	8.65699	IL13	131991955	131996802	5	132086509	132142933
14	23744932	23753535	18	IL25.phased.UGN.clust.R.add.txt	0.200667	0.0459466	0.876396	0.033221	8	Allele_GAAGGA	6.36167	IL25	23842018	23845612	14	23654525	23742686
2	113436181	113451498	18	IL1A.phased.UGN.clust.R.add.txt	0.396831	0.16987	0.927027	0.0332377	25	Allele_AGAGGA	6.88639	IL1A	113531492	113542167	2	113403434	113421404
1	206997328	207033644	34	IL10.phased.UGN.clust.R.add.txt	0.500561	0.265097	0.945168	0.0333087	43	Allele_2	7.40454	IL10	206940947	206945839	1	207038699	207042568
5	132513263	132531207	22	IL5.phased.UGN.clust.R.add.txt	4.28903	1.12322	16.3778	0.0336555	12	Allele_AAAAGGCA	7.60275	NA	NA	NA	5	132532147	132948255
2	204754353	204773679	24	CTLA4.phased.UGN.clust.R.add.txt	2.63844	1.07987	6.44651	0.0337551	22	Allele_4	8.56191	CTLA4	204732509	204738683	2	204732509	204738683
5	148785255	148787730	14	IL17B.phased.UGN.clust.R.add.txt	0.416531	0.18523	0.936666	0.0346196	27	Allele_CGAA	6.63628	IL17B	148750887	148783765	5	148786252	148808241
5	132585706	132594261	22	IL5.phased.UGN.clust.R.add.txt	5.06174	1.12829	22.708	0.0347161	7	Allele_GGGGGGGG	9.22953	NA	NA	NA	5	132579456	132584473
5	158806244	158822645	18	IL12B.phased.UGN.clust.R.add.txt	1.69696	1.03998	2.76896	0.0347364	90	Allele_GGCGAA	8.17433	IL12B	158741791	158757895	5	158737941	158789842
5	148675225	148682188	12	IL17B.phased.UGN.clust.R.add.txt	0.675976	0.470126	0.97196	0.0350223	213	Allele_GGG	7.58241	IL17B	148750887	148783765	5	148596086	148656368
4	123545648	123560826	24	IL21.phased.UGN.clust.R.add.txt	0.642579	0.425958	0.969362	0.0354915	126	Allele_2	7.33764	IL21	123533783	123542224	4	123533783	123542224
5	148794280	148799500	20	IL17B.phased.UGN.clust.R.add.txt	0.339897	0.124269	0.929673	0.0360548	16	Allele_GGAAGGG	7.14906	IL17B	148750887	148783765	5	148786526	148793660
5	148663446	148665430	18	IL17B.phased.UGN.clust.R.add.txt	0.440179	0.204599	0.947012	0.0362725	30	Allele_AGAGGG	7.28792	IL17B	148750887	148783765	5	148596086	148656368
9	137761293	137763778	18	FCN2.phased.UGN.clust.R.add.txt	1.66448	1.03355	2.68057	0.0365974	117	Allele_CGGGGG	7.92806	FCN2	137772654	137779924	9	137760082	137760321
6	51953097	51974289	24	IL17A.phased.UGN.clust.R.add.txt	2.43085	1.05793	5.58548	0.0368592	26	Allele_8	8.25634	IL17A	52051185	52055436	6	51480098	51952423
4	123686064	123704607	22	IL21-AS1.phased.UGN.clust.R.add.txt	0.234516	0.0602092	0.913443	0.0370593	9	Allele_ACGAAGAA	6.37421	IL21-AS1	123540138	123610311	4	123653857	123666098
19	41730907	41739834	16	TGFB1.phased.UGN.clust.R.add.txt	0.303371	0.0990927	0.928768	0.0371474	13	Allele_ACAGG	6.84622	TGFB1	41807492	41859816	19	41727331	41727956
9	137837317	137840809	12	FCN2.phased.UGN.clust.R.add.txt	2.81251	1.06352	7.43774	0.0376264	17	Allele_AGG	8.96593	FCN2	137772654	137779924	9	137828997	137835041
22	17663127	17668491	18	IL17RA.phased.UGN.clust.R.add.txt	6.60638	1.10833	39.3784	0.0386749	5	Allele_AAAGGA	9.43317	IL17RA	17565844	17596583	22	17660194	17702879
5	132513263	132531207	22	IL5.phased.UGN.clust.R.add.txt	0.502252	0.261879	0.963257	0.0387088	53	Allele_CGGAGGAA	7.22321	NA	NA	NA	5	132532147	132948255
2	113591655	113605957	24	IL1A.phased.UGN.clust.R.add.txt	2.49385	1.05015	5.92228	0.03885	22	Allele_5	8.89949	IL1B	113587328	113594480	2	113587328	113594480
2	113591655	113605957	24	IL1B.phased.UGN.clust.R.add.txt	2.49385	1.05015	5.92228	0.03885	22	Allele_3	8.89949	IL1B	113587328	113594480	2	113587328	113594480
22	17525584	17542650	20	IL17RA.phased.UGN.clust.R.add.txt	2.11903	1.0365	4.33219	0.0400727	38	Allele_AGAAGGA	8.44674	IL17RA	17565844	17596583	22	17517460	17541715
2	113626824	113639230	16	IL1A.phased.UGN.clust.R.add.txt	0.230646	0.0567229	0.93785	0.0408931	9	Allele_GCCAG	5.69721	IL1B	113587328	113594480	2	113610905	113611699
2	113626824	113639230	16	IL1B.phased.UGN.clust.R.add.txt	0.230646	0.0567229	0.93785	0.0408931	9	Allele_GCCAG	5.69721	IL1B	113587328	113594480	2	113610905	113611699
5	148823509	148831133	30	IL17B.phased.UGN.clust.R.add.txt	0.444762	0.204523	0.967192	0.0414704	28	Allele_4	6.97478	IL17B	148750887	148783765	5	148809849	148812397
6	52008616	52008734	8	IL17F.phased.UGN.clust.R.add.txt	1.4795	1.01308	2.16065	0.0431297	145	Allele_G	8.03843	IL17A	52051185	52055436	6	52009147	52009232
9	137837317	137840809	12	FCN2.phased.UGN.clust.R.add.txt	17.2727	1.09808	271.698	0.0432077	2	Allele_GAC	10.2751	FCN2	137772654	137779924	9	137828997	137835041
7	22709003	22742519	38	IL6.phased.UGN.clust.R.add.txt	0.643686	0.419697	0.987217	0.043995	148	Allele_3	7.47379	IL6	22765503	22771621	7	22689579	22705152
2	113552737	113569039	22	IL1A.phased.UGN.clust.R.add.txt	3.36905	1.03597	10.9564	0.0440901	12	Allele_GGAAAAGC	8.83638	IL1B	113587328	113594480	2	113531492	113542167
2	113552737	113569039	22	IL1B.phased.UGN.clust.R.add.txt	3.36905	1.03597	10.9564	0.0440901	12	Allele_GGAAAAGC	8.83638	IL1B	113587328	113594480	2	113531492	113542167
1	154356481	154369981	22	IL6R.phased.UGN.clust.R.add.txt	2.89038	1.02921	8.11719	0.044488	16	Allele_AGAGAGGA	8.71166	IL6R	154377669	154441926	1	154349442	154351749
5	132036252	132057589	20	ABO.phased.UGN.clust.R.add.txt	0.41682	0.17746	0.979029	0.0450891	24	Allele_GAAGAAA	7.04011	IL4	132009678	132018368	5	132024373	132057275
5	132036252	132057589	20	IL13.phased.UGN.clust.R.add.txt	0.41682	0.17746	0.979029	0.0450891	24	Allele_GAAGAAA	7.04011	IL13	131991955	131996802	5	132024373	132057275
5	132036252	132057589	20	IL4.phased.UGN.clust.R.add.txt	0.41682	0.17746	0.979029	0.0450891	24	Allele_GAAGAAA	7.04011	IL13	131991955	131996802	5	132024373	132057275
5	132585706	132594261	22	IL5.phased.UGN.clust.R.add.txt	0.260872	0.0699011	0.973577	0.0460732	9	Allele_GGAAGGGG	6.52426	NA	NA	NA	5	132579456	132584473
12	68129755	68132359	14	IFNG.phased.UGN.clust.R.add.txt	1.85933	1.01089	3.41986	0.0465729	51	Allele_AAGA	8.19747	NA	NA	NA	12	68102827	68123255
2	113521754	113535395	22	IL1A.phased.UGN.clust.R.add.txt	2.81373	1.01286	7.8166	0.0477381	16	Allele_AAAAAAGA	8.8715	IL1B	113587328	113594480	2	113493930	113522254
2	113521754	113535395	22	IL1B.phased.UGN.clust.R.add.txt	2.81373	1.01286	7.8166	0.0477381	16	Allele_AAAAAAGA	8.8715	IL1B	113587328	113594480	2	113493930	113522254
14	21433133	21434556	12	RNASE3.phased.UGN.clust.R.add.txt	2.25695	1.00906	5.04806	0.0480005	27	Allele_GAA	8.61268	RNASE3	21359558	21360507	14	21431738	21432024
5	148656344	148659664	18	IL17B.phased.UGN.clust.R.add.txt	2.8743	1.01032	8.17718	0.0483131	16	Allele_GCGAAG	9.10983	IL17B	148750887	148783765	5	148543518	148656339
9	137749815	137755595	24	FCN2.phased.UGN.clust.R.add.txt	1.56463	1.00294	2.44088	0.0490467	104	Allele_2	7.98702	FCN2	137772654	137779924	9	137760082	137760321
2	113578203	113590390	18	IL1A.phased.UGN.clust.R.add.txt	0.43425	0.189447	0.995391	0.0492654	26	Allele_GGGACA	6.96713	IL1B	113587328	113594480	2	113587328	113594480
2	113578203	113590390	18	IL1B.phased.UGN.clust.R.add.txt	0.43425	0.189447	0.995391	0.0492654	26	Allele_GGGACA	6.96713	IL1B	113587328	113594480	2	113587328	113594480
