# Supplementary material for: Variants of IL6, IL10, FCN2, RNASE3, IL12B and IL17B loci are associated with Schistosoma mansoni worm burden in the Albert Nile region of Uganda
Source: PLoS Negl Trop Dis. 2023 Nov 30;17(11):e0011796. doi: 10.1371/journal.pntd.0011796 (PMC10715658; doi:10.1371/journal.pntd.0011796)
Supplement: S4 Table — (XLSX) [file pntd.0011796.s004.xlsx]

## Sheet: S4 Table
LocusChr	LocStart	LocEnd	Nofbases	LTarget_Gene	OddsR	LCL	UCL	P	N	Var	mean_CAA	Target_Gene	Target_start	Target_end	Chr	Gene_start	Gene_End	ChrSNP	SNPstart	SNPend	rsID	allele	Beta	L95	U95	p-value	Chr_cand	Start_cand	End_cand	Gene	OR
1	154523588	154534617	16	IL6R.phased.UGN.clust.R.add.txt	0.207691	0.0594094	0.726073	0.0141842	11	Allele_CGGAA	6.35092	IL6R	154377669	154441926	1	154526085	154527493	1	154531812	154531812	h3a_37_1_154531812_C_T	A	-0.7611	-1.428	-0.0945	0.02604	1	154277669	154541926	IL6R	0	0			IL6R
1	206949365	206952748	10	IL10.phased.UGN.clust.R.add.txt	0.497155	0.269544	0.916966	0.025662	47	Allele_TA	6.98278	IL10	206940947	206945839	1	206940947	206945839	1	206951397	206951397	kgp3267104	A	-0.6168	-1.2	-0.03343	0.03918	1	206840947	207045839	IL10	0	0			IL10
1	206997328	207033644	34	IL10.phased.UGN.clust.R.add.txt	0.500561	0.265097	0.945168	0.0333087	43	Allele_2	7.40454	IL10	206940947	206945839	1	207038699	207042568	1	207019163	207019163	kgp15658136	A	-0.5265	-1.038	-0.01473	0.04475	1	206840947	207045839	IL10	0	0			IL10
1	206997328	207033644	34	IL10.phased.UGN.clust.R.add.txt	0.530707	0.324622	0.867625	0.0118195	81	Allele_6	7.24233	IL10	206940947	206945839	1	207038699	207042568	1	207019163	207019163	kgp15658136	A	-0.5265	-1.038	-0.01473	0.04475	1	206840947	207045839	IL10	0	0			IL10
2	113641472	113658015	20	IL1B.phased.UGN.clust.R.add.txt	0.146883	0.0398522	0.541366	0.00411761	11	Allele_GAACAGA	6.31305	IL1B	113587328	113594480	2	113670548	113676459	2	113645117	113645117	snp-known2723151	G	0.3724	0.01329	0.7316	0.04308	2	113487328	113694480	IL1B	0	0			IL1B
2	113641472	113658015	20	IL1B.phased.UGN.clust.R.add.txt	0.146883	0.0398522	0.541366	0.00411761	11	Allele_GAACAGA	6.31305	IL1B	113587328	113594480	2	113670548	113676459	2	113650021	113650021	snp-known75617026	A	-0.9353	-1.694	-0.1769	0.0163	2	113487328	113694480	IL1B	0	0			IL1B
5	131999494	132002125	14	ABO.phased.UGN.clust.R.add.txt	0.231768	0.0697167	0.770494	0.0174134	11	Allele_AGGC	6.1511	IL4	132009678	132018368	5	131966281	131999964	5	132001422	132001422	rs2243211	A	0.5856	0.06234	1.109	0.02912	5	131909678	132118368	IL4	0	0			IL4
5	131999494	132002125	14	ABO.phased.UGN.clust.R.add.txt	0.231768	0.0697167	0.770494	0.0174134	11	Allele_AGGC	6.1511	IL4	132009678	132018368	5	131966281	131999964	5	132001422	132001422	rs2243211	A	0.5856	0.06234	1.109	0.02912	5	131891955	132096802	IL13	0	0			IL4
5	131999494	132002125	14	IL13.phased.UGN.clust.R.add.txt	0.231768	0.0697167	0.770494	0.0174134	11	Allele_AGGC	6.1511	IL13	131991955	131996802	5	131966281	131999964	5	132001422	132001422	rs2243211	A	0.5856	0.06234	1.109	0.02912	5	131909678	132118368	IL4	0	0			IL13
5	131999494	132002125	14	IL13.phased.UGN.clust.R.add.txt	0.231768	0.0697167	0.770494	0.0174134	11	Allele_AGGC	6.1511	IL13	131991955	131996802	5	131966281	131999964	5	132001422	132001422	rs2243211	A	0.5856	0.06234	1.109	0.02912	5	131891955	132096802	IL13	0	0			IL13
5	131999494	132002125	14	IL4.phased.UGN.clust.R.add.txt	0.231768	0.0697167	0.770494	0.0174134	11	Allele_AGGC	6.1511	IL13	131991955	131996802	5	131966281	131999964	5	132001422	132001422	rs2243211	A	0.5856	0.06234	1.109	0.02912	5	131909678	132118368	IL4	0	0			IL13
5	131999494	132002125	14	IL4.phased.UGN.clust.R.add.txt	0.231768	0.0697167	0.770494	0.0174134	11	Allele_AGGC	6.1511	IL13	131991955	131996802	5	131966281	131999964	5	132001422	132001422	rs2243211	A	0.5856	0.06234	1.109	0.02912	5	131891955	132096802	IL13	0	0			IL13
5	148785255	148787730	14	IL17B.phased.UGN.clust.R.add.txt	0.416531	0.18523	0.936666	0.0346196	27	Allele_CGAA	6.63628	IL17B	148750887	148783765	5	148786252	148808241	5	148787469	148787469	kgp4903040	A	-0.9128	-1.645	-0.1802	0.01524	5	148650887	148883765	IL17B	0	0			IL17B
5	148794280	148799500	20	IL17B.phased.UGN.clust.R.add.txt	0.101996	0.0306021	0.33995	0.000224976	11	Allele_ACAGAAA	5.64868	IL17B	148750887	148783765	5	148786526	148793660	5	148794513	148794513	snp-known79164663	A	2.116	0.2541	3.977	0.02673	5	148650887	148883765	IL17B	0	0			IL17B
5	148794280	148799500	20	IL17B.phased.UGN.clust.R.add.txt	0.339897	0.124269	0.929673	0.0360548	16	Allele_GGAAGGG	7.14906	IL17B	148750887	148783765	5	148786526	148793660	5	148794513	148794513	snp-known79164663	A	2.116	0.2541	3.977	0.02673	5	148650887	148883765	IL17B	0	0			IL17B
5	148823509	148831133	30	IL17B.phased.UGN.clust.R.add.txt	0.444762	0.204523	0.967192	0.0414704	28	Allele_4	6.97478	IL17B	148750887	148783765	5	148809849	148812397	5	148826809	148826809	kgp541618	T	-0.408	-0.7493	-0.06674	0.01984	5	148650887	148883765	IL17B	0	0			IL17B
5	148823509	148831133	30	IL17B.phased.UGN.clust.R.add.txt	0.444762	0.204523	0.967192	0.0414704	28	Allele_4	6.97478	IL17B	148750887	148783765	5	148809849	148812397	5	148827194	148827194	kgp3071543	C	0.4432	0.02669	0.8597	0.03795	5	148650887	148883765	IL17B	0	0			IL17B
5	148823509	148831133	30	IL17B.phased.UGN.clust.R.add.txt	0.444762	0.204523	0.967192	0.0414704	28	Allele_4	6.97478	IL17B	148750887	148783765	5	148809849	148812397	5	148828117	148828117	kgp708159	A	-1.037	-1.714	-0.3591	0.002963	5	148650887	148883765	IL17B	0	0			IL17B
5	148823509	148831133	30	IL17B.phased.UGN.clust.R.add.txt	0.444762	0.204523	0.967192	0.0414704	28	Allele_4	6.97478	IL17B	148750887	148783765	5	148809849	148812397	5	148828417	148828417	kgp4348707	G	-1.037	-1.714	-0.3591	0.002963	5	148650887	148883765	IL17B	0	0			IL17B
5	148823509	148831133	30	IL17B.phased.UGN.clust.R.add.txt	0.444762	0.204523	0.967192	0.0414704	28	Allele_4	6.97478	IL17B	148750887	148783765	5	148809849	148812397	5	148828478	148828478	rs353241	G	-0.4652	-0.8076	-0.1229	0.008187	5	148650887	148883765	IL17B	0	0			IL17B
5	148851370	148862282	18	IL17B.phased.UGN.clust.R.add.txt	11.9727	2.67861	53.5145	0.00123158	8	Allele_AGAGAG	8.73775	IL17B	148750887	148783765	5	148871760	148931007	5	148853051	148853051	kgp12274225	A	0.5369	0.07582	0.998	0.02325	5	148650887	148883765	IL17B	0	0			IL17B
5	148868169	148870100	10	IL17B.phased.UGN.clust.R.add.txt	0.491041	0.325554	0.74065	0.000745864	160	Allele_AA	7.25004	IL17B	148750887	148783765	5	148871760	148931007	5	148868169	148868169	kgp3280484	A	-0.4284	-0.7932	-0.06357	0.02212	5	148650887	148883765	IL17B	0	-1			IL17B
5	158806244	158822645	18	IL12B.phased.UGN.clust.R.add.txt	1.69696	1.03998	2.76896	0.0347364	90	Allele_GGCGAA	8.17433	IL12B	158741791	158757895	5	158737941	158789842	5	158818745	158818745	snp-known6556416	A	-0.6237	-1.236	-0.01161	0.04681	5	158641791	158857895	IL12B	0	0			IL12B
7	22755807	22757089	10	IL6.phased.UGN.clust.R.add.txt	0.478616	0.268076	0.854511	0.0130167	61	Allele_GA	6.9528	IL6	22765503	22771621	7	22765014	22767239	7	22755807	22755807	kgp7327284	G	-0.5291	-0.9721	-0.08612	0.01996	7	22665503	22871621	IL6	0	-1			IL6
7	22755807	22757089	10	IL6.phased.UGN.clust.R.add.txt	0.478616	0.268076	0.854511	0.0130167	61	Allele_GA	6.9528	IL6	22765503	22771621	7	22765014	22767239	7	22756046	22756046	kgp1880927	G	0.4083	0.05577	0.7608	0.02399	7	22665503	22871621	IL6	0	0			IL6
7	22755807	22757089	10	IL6.phased.UGN.clust.R.add.txt	0.478616	0.268076	0.854511	0.0130167	61	Allele_GA	6.9528	IL6	22765503	22771621	7	22765014	22767239	7	22757089	22757089	rs6461662	G	-0.5078	-0.9528	-0.06276	0.02614	7	22665503	22871621	IL6	0	-1			IL6
7	22768124	22771156	20	IL6.phased.UGN.clust.R.add.txt	2.31791	1.096	4.90211	0.0282584	32	Allele_AGCCCGC	8.25991	IL6	22765503	22771621	7	22765503	22771621	7	22768219	22768219	snp-known1524107	A	-0.6284	-1.108	-0.1486	0.0108	7	22665503	22871621	IL6	0	0			IL6
7	22768124	22771156	20	IL6.phased.UGN.clust.R.add.txt	2.31791	1.096	4.90211	0.0282584	32	Allele_AGCCCGC	8.25991	IL6	22765503	22771621	7	22765503	22771621	7	22768249	22768249	rs2066992	A	-0.6284	-1.108	-0.1486	0.0108	7	22665503	22871621	IL6	0	0			IL6
7	22848047	22865249	26	IL6.phased.UGN.clust.R.add.txt	1.4963	1.03504	2.16312	0.0325497	168	Allele_2	7.96595	IL6	22765503	22771621	7	22852251	22862470	7	22850333	22850333	rs1029741	G	0.4535	0.04552	0.8615	0.03022	7	22665503	22871621	IL6	0	0			IL6
7	22848047	22865249	26	IL6.phased.UGN.clust.R.add.txt	1.4963	1.03504	2.16312	0.0325497	168	Allele_2	7.96595	IL6	22765503	22771621	7	22852251	22862470	7	22855448	22855448	kgp8465677	A	0.4488	0.01866	0.8789	0.04182	7	22665503	22871621	IL6	0	0			IL6
7	22848047	22865249	26	IL6.phased.UGN.clust.R.add.txt	1.4963	1.03504	2.16312	0.0325497	168	Allele_2	7.96595	IL6	22765503	22771621	7	22852251	22862470	7	22857589	22857589	kgp10663024	A	0.4346	0.004356	0.8649	0.04874	7	22665503	22871621	IL6	0	0			IL6
7	22848047	22865249	26	IL6.phased.UGN.clust.R.add.txt	1.4963	1.03504	2.16312	0.0325497	168	Allele_2	7.96595	IL6	22765503	22771621	7	22852251	22862470	7	22861978	22861978	rs4354222	G	0.4302	0.0162	0.8443	0.04266	7	22665503	22871621	IL6	0	0			IL6
7	22848047	22865249	26	IL6.phased.UGN.clust.R.add.txt	1.4963	1.03504	2.16312	0.0325497	168	Allele_2	7.96595	IL6	22765503	22771621	7	22852251	22862470	7	22862467	22862467	rs2270105	G	0.3593	0.00221	0.7164	0.04962	7	22665503	22871621	IL6	0	0			IL6
19	41707614	41723887	30	TGFB1.phased.UGN.clust.R.add.txt	6.07039	1.23208	29.9084	0.0271039	6	Allele_5	9.00119	TGFB1	41807492	41859816	19	41725108	41767671	19	41721965	41721965	kgp11855214	G	-1.061	-2.073	-0.04899	0.04085	19	41707492	41959816	TGFB1	0	0			TGFB1
22	17630486	17637042	20	IL17RA.phased.UGN.clust.R.add.txt	9.47815	1.62864	55.1598	0.0126313	5	Allele_CAGAGAG	10.2436	IL17RA	17565844	17596583	22	17640274	17646335	22	17633785	17633785	kgp6939367	A	1.116	0.03793	2.194	0.04345	22	17465844	17696583	IL17RA	0	0			IL17RA
