# Supplementary material for: Variants of IL6, IL10, FCN2, RNASE3, IL12B and IL17B loci are associated with Schistosoma mansoni worm burden in the Albert Nile region of Uganda
Source: PLoS Negl Trop Dis. 2023 Nov 30;17(11):e0011796. doi: 10.1371/journal.pntd.0011796 (PMC10715658; doi:10.1371/journal.pntd.0011796)
Supplement: S5 Table — (XLSX) [file pntd.0011796.s005.xlsx]

## Sheet: S5 Table
chrvep	startvep	endvip	rsID	LocusChr	LocStart	LocEnd	Nofbases	LTarget_Gene	OddsR	StdErr	P	N	Var	mean_CAA	Target_start	Target_end	Chr	Gene_start	Gene_End	Gene	Ensemble
1	206942413	206942413	rs3024495	1	206940831	206947167	16	IL10	0.530286	1.29724	0.0151145	106	Allele_GGGGG	7.06197	206940947	206945839	1	206940947	206945839	IL10	ENSG00000136634	0
1	206946407	206946407	rs1800872	1	206940831	206947167	16	IL10	0.530286	1.29724	0.0151145	106	Allele_GGGGG	7.06197	206940947	206945839	1	206940947	206945839	IL10	ENSG00000136634	0
1	206946634	206946634	rs1800871	1	206940831	206947167	16	IL10	0.530286	1.29724	0.0151145	106	Allele_GGGGG	7.06197	206940947	206945839	1	206940947	206945839	IL10	ENSG00000136634	0
1	206946897	206946897	rs1800896	1	206940831	206947167	16	IL10	0.530286	1.29724	0.0151145	106	Allele_GGGGG	7.06197	206940947	206945839	1	206940947	206945839	IL10	ENSG00000136634	0
12	57510661	57510661	rs324013	12	57510661	57525756	22	STAT6	5.70416	2.17927	0.0258403	8	Allele_AGGGGAAC	8.11275	57489191	57525922	12	57489191	57525922	STAT6	ENSG00000166888	0
