# Supplementary material for: Variants of IL6, IL10, FCN2, RNASE3, IL12B and IL17B loci are associated with Schistosoma mansoni worm burden in the Albert Nile region of Uganda
Source: PLoS Negl Trop Dis. 2023 Nov 30;17(11):e0011796. doi: 10.1371/journal.pntd.0011796 (PMC10715658; doi:10.1371/journal.pntd.0011796)
Supplement: S6 Table — (XLSX) [file pntd.0011796.s006.xlsx]

## Sheet: S6 Table
#Uploaded_variation	Location	Allele	Consequence	IMPACT	SYMBOL	BIOTYPE	Amino_acids	GIVEN_REF	USED_REF	SIFT	PolyPhen	CLIN_SIG
rs11571316	2:204731089-204731089	A	upstream_gene_variant	MODIFIER	CTLA4	processed_transcript	-	G	G	-	-	-
rs11571316	2:204731089-204731089	A	upstream_gene_variant	MODIFIER	CTLA4	protein_coding	-	G	G	-	-	-
rs11571316	2:204731089-204731089	C	upstream_gene_variant	MODIFIER	CTLA4	processed_transcript	-	G	G	-	-	-
rs11571316	2:204731089-204731089	C	upstream_gene_variant	MODIFIER	CTLA4	protein_coding	-	G	G	-	-	-
rs17514136	9:137772664-137772664	C	5_prime_UTR_variant	MODIFIER	FCN2	protein_coding	-	A	A	-	-	-
rs17514136	9:137772664-137772664	G	5_prime_UTR_variant	MODIFIER	FCN2	protein_coding	-	A	A	-	-	-
rs1800871	1:206946634-206946634	G	intron_variant	MODIFIER	IL19	protein_coding	-	A	A	-	-	-
rs1800871	1:206946634-206946634	G	upstream_gene_variant	MODIFIER	IL10	misc_RNA	-	A	A	-	-	-
rs1800871	1:206946634-206946634	G	upstream_gene_variant	MODIFIER	IL10	processed_transcript	-	A	A	-	-	-
rs1800871	1:206946634-206946634	G	upstream_gene_variant	MODIFIER	IL10	protein_coding	-	A	A	-	-	-
rs1800871	1:206946634-206946634	G	upstream_gene_variant	MODIFIER	IL10	retained_intron	-	A	A	-	-	-
rs1800872	1:206946407-206946407	G	intron_variant	MODIFIER	IL19	protein_coding	-	T	T	-	-	risk_factor,protective
rs1800872	1:206946407-206946407	G	upstream_gene_variant	MODIFIER	IL10	misc_RNA	-	T	T	-	-	risk_factor,protective
rs1800872	1:206946407-206946407	G	upstream_gene_variant	MODIFIER	IL10	processed_transcript	-	T	T	-	-	risk_factor,protective
rs1800872	1:206946407-206946407	G	upstream_gene_variant	MODIFIER	IL10	protein_coding	-	T	T	-	-	risk_factor,protective
rs1800872	1:206946407-206946407	G	upstream_gene_variant	MODIFIER	IL10	retained_intron	-	T	T	-	-	risk_factor,protective
rs1800896	1:206946897-206946897	C	intron_variant	MODIFIER	IL19	protein_coding	-	T	T	-	-	-
rs1800896	1:206946897-206946897	C	upstream_gene_variant	MODIFIER	IL10	misc_RNA	-	T	T	-	-	-
rs1800896	1:206946897-206946897	C	upstream_gene_variant	MODIFIER	IL10	processed_transcript	-	T	T	-	-	-
rs1800896	1:206946897-206946897	C	upstream_gene_variant	MODIFIER	IL10	protein_coding	-	T	T	-	-	-
rs1800896	1:206946897-206946897	C	upstream_gene_variant	MODIFIER	IL10	retained_intron	-	T	T	-	-	-
rs1800925	5:131992809-131992809	G	intron_variant,non_coding_transcript_variant	MODIFIER	AC004041.2	antisense	-	C	C	-	-	-
rs1800925	5:131992809-131992809	G	intron_variant,non_coding_transcript_variant	MODIFIER	IL13	processed_transcript	-	C	C	-	-	-
rs1800925	5:131992809-131992809	G	5_prime_UTR_variant	MODIFIER	IL13	protein_coding	-	C	C	-	-	-
rs1800925	5:131992809-131992809	G	intron_variant	MODIFIER	IL13	protein_coding	-	C	C	-	-	-
rs1800925	5:131992809-131992809	G	non_coding_transcript_exon_variant	MODIFIER	IL13	processed_transcript	-	C	C	-	-	-
rs1800925	5:131992809-131992809	G	upstream_gene_variant	MODIFIER	AC004041.2	antisense	-	C	C	-	-	-
rs1800925	5:131992809-131992809	G	upstream_gene_variant	MODIFIER	IL13	protein_coding	-	C	C	-	-	-
rs1800925	5:131992809-131992809	G	upstream_gene_variant	MODIFIER	IL13	retained_intron	-	C	C	-	-	-
rs1800925	5:131992809-131992809	G	upstream_gene_variant	MODIFIER	TH2LCRR	lncRNA	-	C	C	-	-	-
rs1800925	5:131992809-131992809	T	intron_variant,non_coding_transcript_variant	MODIFIER	AC004041.2	antisense	-	C	C	-	-	-
rs1800925	5:131992809-131992809	T	intron_variant,non_coding_transcript_variant	MODIFIER	IL13	processed_transcript	-	C	C	-	-	-
rs1800925	5:131992809-131992809	T	5_prime_UTR_variant	MODIFIER	IL13	protein_coding	-	C	C	-	-	-
rs1800925	5:131992809-131992809	T	intron_variant	MODIFIER	IL13	protein_coding	-	C	C	-	-	-
rs1800925	5:131992809-131992809	T	non_coding_transcript_exon_variant	MODIFIER	IL13	processed_transcript	-	C	C	-	-	-
rs1800925	5:131992809-131992809	T	upstream_gene_variant	MODIFIER	AC004041.2	antisense	-	C	C	-	-	-
rs1800925	5:131992809-131992809	T	upstream_gene_variant	MODIFIER	IL13	protein_coding	-	C	C	-	-	-
rs1800925	5:131992809-131992809	T	upstream_gene_variant	MODIFIER	IL13	retained_intron	-	C	C	-	-	-
rs1800925	5:131992809-131992809	T	upstream_gene_variant	MODIFIER	TH2LCRR	lncRNA	-	C	C	-	-	-
rs20541	5:131995964-131995964	C	intron_variant,non_coding_transcript_variant	MODIFIER	AC004041.2	antisense	-	A	A	-	-	-
rs20541	5:131995964-131995964	C	missense_variant	MODERATE	IL13	protein_coding	Q/P	A	A	-	-	-
rs20541	5:131995964-131995964	C	missense_variant	MODERATE	IL13	protein_coding	Q/P	A	A	tolerated(0.13)	benign(0)	-
rs20541	5:131995964-131995964	C	non_coding_transcript_exon_variant	MODIFIER	IL13	processed_transcript	-	A	A	-	-	-
rs20541	5:131995964-131995964	C	non_coding_transcript_exon_variant	MODIFIER	IL13	retained_intron	-	A	A	-	-	-
rs20541	5:131995964-131995964	C	upstream_gene_variant	MODIFIER	AC004041.2	antisense	-	A	A	-	-	-
rs20541	5:131995964-131995964	C	upstream_gene_variant	MODIFIER	TH2LCRR	lncRNA	-	A	A	-	-	-
rs20541	5:131995964-131995964	G	intron_variant,non_coding_transcript_variant	MODIFIER	AC004041.2	antisense	-	A	A	-	-	risk_factor
rs20541	5:131995964-131995964	G	missense_variant	MODERATE	IL13	protein_coding	Q/R	A	A	-	-	risk_factor
rs20541	5:131995964-131995964	G	missense_variant	MODERATE	IL13	protein_coding	Q/R	A	A	tolerated(0.28)	benign(0)	risk_factor
rs20541	5:131995964-131995964	G	non_coding_transcript_exon_variant	MODIFIER	IL13	processed_transcript	-	A	A	-	-	risk_factor
rs20541	5:131995964-131995964	G	non_coding_transcript_exon_variant	MODIFIER	IL13	retained_intron	-	A	A	-	-	risk_factor
rs20541	5:131995964-131995964	G	upstream_gene_variant	MODIFIER	AC004041.2	antisense	-	A	A	-	-	risk_factor
rs20541	5:131995964-131995964	G	upstream_gene_variant	MODIFIER	TH2LCRR	lncRNA	-	A	A	-	-	risk_factor
rs20541	5:131995964-131995964	T	intron_variant,non_coding_transcript_variant	MODIFIER	AC004041.2	antisense	-	A	A	-	-	-
rs20541	5:131995964-131995964	T	missense_variant	MODERATE	IL13	protein_coding	Q/L	A	A	-	-	-
rs20541	5:131995964-131995964	T	missense_variant	MODERATE	IL13	protein_coding	Q/L	A	A	tolerated(0.06)	benign(0)	-
rs20541	5:131995964-131995964	T	non_coding_transcript_exon_variant	MODIFIER	IL13	processed_transcript	-	A	A	-	-	-
rs20541	5:131995964-131995964	T	non_coding_transcript_exon_variant	MODIFIER	IL13	retained_intron	-	A	A	-	-	-
rs20541	5:131995964-131995964	T	upstream_gene_variant	MODIFIER	AC004041.2	antisense	-	A	A	-	-	-
rs20541	5:131995964-131995964	T	upstream_gene_variant	MODIFIER	TH2LCRR	lncRNA	-	A	A	-	-	-
rs2066960	5:131994435-131994435	A	intron_variant,non_coding_transcript_variant	MODIFIER	AC004041.2	antisense	-	C	C	-	-	-
rs2066960	5:131994435-131994435	A	intron_variant,non_coding_transcript_variant	MODIFIER	IL13	processed_transcript	-	C	C	-	-	-
rs2066960	5:131994435-131994435	A	intron_variant	MODIFIER	IL13	protein_coding	-	C	C	-	-	-
rs2066960	5:131994435-131994435	A	non_coding_transcript_exon_variant	MODIFIER	IL13	retained_intron	-	C	C	-	-	-
rs2066960	5:131994435-131994435	A	upstream_gene_variant	MODIFIER	AC004041.2	antisense	-	C	C	-	-	-
rs2066960	5:131994435-131994435	A	upstream_gene_variant	MODIFIER	TH2LCRR	lncRNA	-	C	C	-	-	-
rs2069743	5:131993275-131993275	G	intron_variant,non_coding_transcript_variant	MODIFIER	AC004041.2	antisense	-	A	A	-	-	-
rs2069743	5:131993275-131993275	G	intron_variant,non_coding_transcript_variant	MODIFIER	IL13	processed_transcript	-	A	A	-	-	-
rs2069743	5:131993275-131993275	G	intron_variant	MODIFIER	IL13	protein_coding	-	A	A	-	-	-
rs2069743	5:131993275-131993275	G	upstream_gene_variant	MODIFIER	AC004041.2	antisense	-	A	A	-	-	-
rs2069743	5:131993275-131993275	G	upstream_gene_variant	MODIFIER	IL13	protein_coding	-	A	A	-	-	-
rs2069743	5:131993275-131993275	G	upstream_gene_variant	MODIFIER	IL13	retained_intron	-	A	A	-	-	-
rs2069743	5:131993275-131993275	G	upstream_gene_variant	MODIFIER	TH2LCRR	lncRNA	-	A	A	-	-	-
rs2079103	5:131864506-131864506	C	intergenic_variant	MODIFIER	-	-	-	-	-	-	-	-
rs2243250	5:132009154-132009154	G	regulatory_region_variant	MODIFIER	-	enhancer	-	-	-	-	-	-
rs2243250	5:132009154-132009154	G	upstream_gene_variant	MODIFIER	IL4	processed_transcript	-	C	C	-	-	-
rs2243250	5:132009154-132009154	G	upstream_gene_variant	MODIFIER	IL4	protein_coding	-	C	C	-	-	-
rs2243250	5:132009154-132009154	T	regulatory_region_variant	MODIFIER	-	enhancer	-	-	-	-	-	-
rs2243250	5:132009154-132009154	T	upstream_gene_variant	MODIFIER	IL4	processed_transcript	-	C	C	-	-	-
rs2243250	5:132009154-132009154	T	upstream_gene_variant	MODIFIER	IL4	protein_coding	-	C	C	-	-	-
rs231775	2:204732714-204732714	G	missense_variant	MODERATE	CTLA4	protein_coding	T/A	A	A	tolerated(0.2)	benign(0.009)	risk_factor,benign
rs231775	2:204732714-204732714	G	missense_variant	MODERATE	CTLA4	protein_coding	T/A	A	A	tolerated_low_confidence(0.19)	benign(0.006)	risk_factor,benign
rs231775	2:204732714-204732714	G	missense_variant	MODERATE	CTLA4	protein_coding	T/A	A	A	tolerated_low_confidence(0.21)	benign(0.001)	risk_factor,benign
rs231775	2:204732714-204732714	G	non_coding_transcript_exon_variant	MODIFIER	CTLA4	processed_transcript	-	A	A	-	-	risk_factor,benign
rs231775	2:204732714-204732714	G	regulatory_region_variant	MODIFIER	-	promoter	-	-	-	-	-	risk_factor,benign
rs231775	2:204732714-204732714	G	upstream_gene_variant	MODIFIER	CTLA4	protein_coding	-	A	A	-	-	risk_factor,benign
rs231775	2:204732714-204732714	T	missense_variant	MODERATE	CTLA4	protein_coding	T/S	A	A	tolerated(1)	benign(0)	-
rs231775	2:204732714-204732714	T	missense_variant	MODERATE	CTLA4	protein_coding	T/S	A	A	tolerated_low_confidence(0.95)	benign(0)	-
rs231775	2:204732714-204732714	T	missense_variant	MODERATE	CTLA4	protein_coding	T/S	A	A	tolerated_low_confidence(1)	benign(0)	-
rs231775	2:204732714-204732714	T	non_coding_transcript_exon_variant	MODIFIER	CTLA4	processed_transcript	-	A	A	-	-	-
rs231775	2:204732714-204732714	T	regulatory_region_variant	MODIFIER	-	promoter	-	-	-	-	-	-
rs231775	2:204732714-204732714	T	upstream_gene_variant	MODIFIER	CTLA4	protein_coding	-	A	A	-	-	-
rs2430561	12:68552522-68552522	A	intron_variant,non_coding_transcript_variant	MODIFIER	IFNG-AS1	antisense	-	T	T	-	-	-
rs2430561	12:68552522-68552522	A	intron_variant	MODIFIER	IFNG	protein_coding	-	T	T	-	-	-
rs2430561	12:68552522-68552522	A	regulatory_region_variant	MODIFIER	-	CTCF_binding_site	-	-	-	-	-	-
rs2430561	12:68552522-68552522	A	regulatory_region_variant	MODIFIER	-	TF_binding_site	-	-	-	-	-	-
rs2706399	5:131867702-131867702	G	intergenic_variant	MODIFIER	-	-	-	-	-	-	-	-
rs3024495	1:206942413-206942413	A	intron_variant,non_coding_transcript_variant	MODIFIER	IL10	misc_RNA	-	C	C	-	-	-
rs3024495	1:206942413-206942413	A	intron_variant,non_coding_transcript_variant	MODIFIER	IL10	processed_transcript	-	C	C	-	-	-
rs3024495	1:206942413-206942413	A	downstream_gene_variant	MODIFIER	IL10	retained_intron	-	C	C	-	-	-
rs3024495	1:206942413-206942413	A	intron_variant	MODIFIER	IL10	protein_coding	-	C	C	-	-	-
rs3024495	1:206942413-206942413	A	upstream_gene_variant	MODIFIER	IL19	protein_coding	-	C	C	-	-	-
rs3024495	1:206942413-206942413	T	intron_variant,non_coding_transcript_variant	MODIFIER	IL10	misc_RNA	-	C	C	-	-	-
rs3024495	1:206942413-206942413	T	intron_variant,non_coding_transcript_variant	MODIFIER	IL10	processed_transcript	-	C	C	-	-	-
rs3024495	1:206942413-206942413	T	downstream_gene_variant	MODIFIER	IL10	retained_intron	-	C	C	-	-	-
rs3024495	1:206942413-206942413	T	intron_variant	MODIFIER	IL10	protein_coding	-	C	C	-	-	-
rs3024495	1:206942413-206942413	T	upstream_gene_variant	MODIFIER	IL19	protein_coding	-	C	C	-	-	-
rs3024974	12:57492745-57492745	A	intron_variant,NMD_transcript_variant	MODIFIER	STAT6	nonsense_mediated_decay	-	G	G	-	-	-
rs3024974	12:57492745-57492745	A	intron_variant,non_coding_transcript_variant	MODIFIER	STAT6	misc_RNA	-	G	G	-	-	-
rs3024974	12:57492745-57492745	A	intron_variant,non_coding_transcript_variant	MODIFIER	STAT6	retained_intron	-	G	G	-	-	-
rs3024974	12:57492745-57492745	A	downstream_gene_variant	MODIFIER	NAB2	protein_coding	-	G	G	-	-	-
rs3024974	12:57492745-57492745	A	downstream_gene_variant	MODIFIER	STAT6	protein_coding	-	G	G	-	-	-
rs3024974	12:57492745-57492745	A	downstream_gene_variant	MODIFIER	STAT6	retained_intron	-	G	G	-	-	-
rs3024974	12:57492745-57492745	A	intron_variant	MODIFIER	STAT6	protein_coding	-	G	G	-	-	-
rs3024974	12:57492745-57492745	A	non_coding_transcript_exon_variant	MODIFIER	STAT6	retained_intron	-	G	G	-	-	-
rs3024974	12:57492745-57492745	A	upstream_gene_variant	MODIFIER	STAT6	retained_intron	-	G	G	-	-	-
rs3124952	9:137771682-137771682	G	upstream_gene_variant	MODIFIER	FCN2	protein_coding	-	A	A	-	-	-
rs3124952	9:137771682-137771682	T	upstream_gene_variant	MODIFIER	FCN2	protein_coding	-	A	A	-	-	-
rs324013	12:57510661-57510661	T	downstream_gene_variant	MODIFIER	AC023237.1	miRNA	-	C	C	-	-	-
rs324013	12:57510661-57510661	T	intron_variant	MODIFIER	STAT6	protein_coding	-	C	C	-	-	-
rs324013	12:57510661-57510661	T	regulatory_region_variant	MODIFIER	-	TF_binding_site	-	-	-	-	-	-
rs733618	2:204730944-204730944	C	upstream_gene_variant	MODIFIER	CTLA4	processed_transcript	-	T	T	-	-	-
rs733618	2:204730944-204730944	C	upstream_gene_variant	MODIFIER	CTLA4	protein_coding	-	T	T	-	-	-
rs746822072	14:21360150-21360150	C	missense_variant	MODERATE	RNASE3	protein_coding	R/T	G	G	tolerated(0.2)	benign(0.035)	-
rs746822072	14:21360150-21360150	C	regulatory_region_variant	MODIFIER	-	promoter_flanking_region	-	-	-	-	-	-
rs746822072	14:21360150-21360150	T	missense_variant	MODERATE	RNASE3	protein_coding	R/I	G	G	deleterious(0.03)	benign(0.015)	-
rs746822072	14:21360150-21360150	T	regulatory_region_variant	MODIFIER	-	promoter_flanking_region	-	-	-	-	-	-
rs7567833	2:3691548-3691548	G	3_prime_UTR_variant,NMD_transcript_variant	MODIFIER	COLEC11	nonsense_mediated_decay	-	A	A	-	-	-
rs7567833	2:3691548-3691548	G	downstream_gene_variant	MODIFIER	COLEC11	protein_coding	-	A	A	-	-	-
rs7567833	2:3691548-3691548	G	missense_variant	MODERATE	COLEC11	protein_coding	H/R	A	A	tolerated(0.58)	benign(0.001)	-
rs7567833	2:3691548-3691548	G	missense_variant	MODERATE	COLEC11	protein_coding	H/R	A	A	tolerated(0.63)	benign(0)	-
rs7567833	2:3691548-3691548	G	missense_variant	MODERATE	COLEC11	protein_coding	H/R	A	A	tolerated(0.71)	benign(0)	-
rs7567833	2:3691548-3691548	G	missense_variant	MODERATE	COLEC11	protein_coding	H/R	A	A	tolerated(0.94)	benign(0)	-
rs7567833	2:3691548-3691548	G	missense_variant	MODERATE	COLEC11	protein_coding	H/R	A	A	tolerated(1)	benign(0)	-
rs7567833	2:3691548-3691548	G	non_coding_transcript_exon_variant	MODIFIER	COLEC11	misc_RNA	-	A	A	-	-	-
rs7567833	2:3691548-3691548	G	non_coding_transcript_exon_variant	MODIFIER	COLEC11	processed_transcript	-	A	A	-	-	-
rs7719175	5:131986463-131986463	G	intron_variant,non_coding_transcript_variant	MODIFIER	AC004041.2	antisense	-	T	T	-	-	-
rs7719175	5:131986463-131986463	G	intron_variant,non_coding_transcript_variant	MODIFIER	TH2LCRR	lncRNA	-	T	T	-	-	-
rs7719175	5:131986463-131986463	G	downstream_gene_variant	MODIFIER	RAD50	protein_coding	-	T	T	-	-	-
rs8176719	9:136132908-136132908	C	frameshift_variant,splice_region_variant,intron_variant	HIGH	ABO	protein_coding	-/X	-	-	-	-	-
rs8176719	9:136132908-136132908	C	TF_binding_site_variant	MODIFIER	-	-	-	-	-	-	-	-
rs8176719	9:136132908-136132908	C	non_coding_transcript_exon_variant	MODIFIER	ABO	processed_transcript	-	-	-	-	-	-
rs8176719	9:136132908-136132908	C	regulatory_region_variant	MODIFIER	-	promoter_flanking_region	-	-	-	-	-	-
rs8176719	9:136132908-136132908	C	upstream_gene_variant	MODIFIER	RP11-430N14.4	3prime_overlapping_ncRNA	-	-	-	-	-	-
rs8176746	9:136131322-136131322	A	non_coding_transcript_exon_variant	MODIFIER	ABO	processed_transcript	-	G	G	-	-	-
rs8176746	9:136131322-136131322	A	synonymous_variant	LOW	ABO	protein_coding	L	G	G	-	-	-
rs8176746	9:136131322-136131322	A	upstream_gene_variant	MODIFIER	RP11-430N14.4	3prime_overlapping_ncRNA	-	G	G	-	-	-
rs8176746	9:136131322-136131322	T	missense_variant	MODERATE	ABO	protein_coding	L/M	G	G	tolerated(0.39)	benign(0)	-
rs8176746	9:136131322-136131322	T	non_coding_transcript_exon_variant	MODIFIER	ABO	processed_transcript	-	G	G	-	-	-
rs8176746	9:136131322-136131322	T	upstream_gene_variant	MODIFIER	RP11-430N14.4	3prime_overlapping_ncRNA	-	G	G	-	-	-
rs8176746	HG79_PATCH:136131469-136131469	A	synonymous_variant	LOW	ABO	protein_coding	L	G	G	-	-	-
rs8176746	HG79_PATCH:136131469-136131469	A	upstream_gene_variant	MODIFIER	CTD-2612A24.1	3prime_overlapping_ncRNA	-	G	G	-	-	-
rs8176746	HG79_PATCH:136131469-136131469	T	missense_variant	MODERATE	ABO	protein_coding	L/M	G	G	tolerated(0.4)	benign(0)	-
rs8176746	HG79_PATCH:136131469-136131469	T	missense_variant	MODERATE	ABO	protein_coding	L/M	G	G	tolerated(0.4)	benign(0)	-
rs8176746	HG79_PATCH:136131469-136131469	T	upstream_gene_variant	MODIFIER	CTD-2612A24.1	3prime_overlapping_ncRNA	-	G	G	-	-	-
