# Supplementary material for: Variants of IL6, IL10, FCN2, RNASE3, IL12B and IL17B loci are associated with Schistosoma mansoni worm burden in the Albert Nile region of Uganda
Source: PLoS Negl Trop Dis. 2023 Nov 30;17(11):e0011796. doi: 10.1371/journal.pntd.0011796 (PMC10715658; doi:10.1371/journal.pntd.0011796)
Supplement: S1 Appendix — (XLSX) [file pntd.0011796.s007.xlsx]

## Sheet: S1 Appendix
List of unique haplotype blocks within 100kb of candidate genes detected using BigLD
Chr	Haplotype_start	Haplotype_end	Length of haplotype	FDR of top p_values per locus	Var allele of top pvalue at locus
Chr1	154280622	154286361	10	0.110793	Allele_AG
Chr1	154292192	154333963	50	0.081376	Allele_4
Chr1	154343941	154346416	8	0.130972	Allele_C
Chr1	154348199	154354643	10	0.109126	Allele_GA
Chr1	154356481	154369981	22	0.0493868	Allele_AGAGAGGA
Chr1	154376671	154380486	16	0.0633484	Allele_GAGAA
Chr1	154381103	154382049	8	0.080775	Allele_G
Chr1	154387350	154387400	8	0.101082	Allele_G
Chr1	154392859	154393325	8	0.0663715	Allele_A
Chr1	154395212	154404598	30	0.141604	Allele_2
Chr1	154407419	154426970	34	0.138222	Allele_2
Chr1	154451420	154507888	48	0.0819935	Allele_2
Chr1	154508210	154516571	14	0.106965	Allele_AGGA
Chr1	154523588	154534617	16	0.0473574	Allele_CGGAA
Chr1	206844970	206846263	8	0.207459	Allele_A
Chr1	206913780	206915809	10	0.166966	Allele_AC
Chr1	206918383	206922959	8	0.156122	Allele_A
Chr1	206923478	206930711	14	0.0473574	Allele_AAGA
Chr1	206940831	206947167	16	0.0473574	Allele_GGGGG
Chr1	206949365	206952748	10	0.0473574	Allele_TA
Chr1	206953909	206954851	8	0.209817	Allele_A
Chr1	206955651	206955701	8	0.166966	Allele_A
Chr1	206957092	206957449	8	0.196501	Allele_C
Chr1	206958587	206967152	18	0.0643469	Allele_GGAAGA
Chr1	206968235	206968893	10	0.0667235	Allele_GG
Chr1	206971696	206974779	12	0.0862021	Allele_GGG
Chr1	206997328	207033644	34	0.0473574	Allele_6
Chr1	207038145	207038686	8	0.187696	Allele_A
Chr1	207043174	207044812	8	0.151012	Allele_G
Chr12	56647641	56754137	68	0.0760486	Allele_3
Chr12	56758604	56798422	28	0.194736	Allele_2
Chr12	56803638	56807709	12	0.0522784	Allele_AAA
Chr12	56810996	56826061	26	0.106716	Allele_5
Chr12	56827694	56833224	12	0.159965	Allele_CCA
Chr12	57391292	57472749	48	0.0643469	Allele_2
Chr12	57477056	57478167	10	0.147825	Allele_GG
Chr12	57482252	57503775	28	0.0643469	Allele_6
Chr12	57510661	57525756	22	0.0473574	Allele_AGGGGAAC
Chr12	57531632	57540848	14	0.0926787	Allele_GGAG
Chr12	57604193	57612541	10	0.0663715	Allele_AG
Chr12	57613425	57616013	14	0.0643469	Allele_GAGG
Chr12	57619362	57622821	8	0.117681	Allele_A
Chr12	68055199	68055812	8	0.166966	Allele_A
Chr12	68057371	68060988	8	0.139773	Allele_G
Chr12	68069996	68091936	28	0.0473574	Allele_2
Chr12	68094924	68126696	54	0.139773	Allele_3
Chr12	68129755	68132359	14	0.0502834	Allele_AAGA
Chr12	68139605	68150174	12	0.0694198	Allele_GGA
Chr12	68153782	68157406	10	0.0816001	Allele_AA
Chr12	68166347	68172739	16	0.0734517	Allele_AGGGA
Chr12	68176381	68196672	36	0.0656663	Allele_3
Chr12	68198558	68198742	8	0.080775	Allele_A
Chr12	68200655	68202047	8	0.147205	Allele_G
Chr12	68203362	68237150	72	0.142263	Allele_2
Chr12	68248432	68256081	12	0.110159	Allele_GAG
Chr14	21261733	21262431	10	0.139278	Allele_GG
Chr14	21273751	21275334	10	0.0473574	Allele_AG
Chr14	21280748	21283042	8	0.0473574	Allele_A
Chr14	21286229	21288839	14	0.0574113	Allele_GAAA
Chr14	21290602	21292095	8	0.157801	Allele_C
Chr14	21296101	21298177	8	0.118261	Allele_G
Chr14	21304963	21312609	24	0.0515714	Allele_4
Chr14	21314069	21323628	26	0.104538	Allele_5
Chr14	21323693	21324281	8	0.17039	Allele_G
Chr14	21325488	21337266	20	0.0473574	Allele_GGAGGAG
Chr14	21338459	21338666	10	0.0533505	Allele_AA
Chr14	21339263	21348256	18	0.0533505	Allele_AGAAAA
Chr14	21350018	21393289	38	0.101971	Allele_2
Chr14	21423082	21430269	14	0.097383	Allele_CAAA
Chr14	21433133	21434556	12	0.0506169	Allele_GAA
Chr14	21435750	21436124	8	0.187696	Allele_A
Chr14	21438849	21445109	18	0.0473574	Allele_AAGGAG
Chr14	21449313	21452327	10	0.10557	Allele_GG
Chr14	21456306	21457887	10	0.161173	Allele_AG
Chr14	21459532	21460160	8	0.080775	Allele_C
Chr14	23744932	23753535	18	0.0473574	Allele_GAAGGA
Chr14	23754580	23761094	10	0.105615	Allele_GG
Chr14	23769164	23806190	26	0.105427	Allele_1
Chr14	23816577	23823068	16	0.0633484	Allele_GGCGG
Chr14	23823913	23831177	16	0.0541725	Allele_AAAGA
Chr14	23836212	23841393	12	0.0988199	Allele_GCA
Chr14	23842017	23842040	8	0.139773	Allele_G
Chr14	23849483	23859714	32	0.204418	Allele_1
Chr14	23862374	23871909	18	0.0983668	Allele_AGGGGA
Chr14	23873302	23875993	10	0.137246	Allele_AA
Chr14	23876216	23888040	24	0.080775	Allele_5
Chr14	23888183	23893034	10	0.206542	Allele_GA
Chr14	23898994	23899725	10	0.107277	Allele_AA
Chr14	23900794	23902753	8	0.0844637	Allele_G
Chr14	23904148	23906200	8	0.197346	Allele_A
Chr14	23909562	23915942	10	0.14178	Allele_AG
Chr14	23921161	23940359	16	0.0983668	Allele_GACAG
Chr17	27305681	27328595	26	0.0473574	Allele_10
Chr17	27341434	27341776	8	0.125314	Allele_A
Chr17	27342481	27375598	50	0.0990722	Allele_3
Chr17	27375839	27376551	8	0.166966	Allele_A
Chr17	27381531	27387176	10	0.0988199	Allele_AG
Chr17	27393310	27448913	40	0.0643469	Allele_1
Chr17	27450429	27471598	22	0.0807112	Allele_AAAAACGG
Chr17	27474974	27512355	38	0.0633484	Allele_2
Chr19	41707614	41723887	30	0.0473574	Allele_5
Chr19	41724885	41727197	12	0.0533505	Allele_GAA
Chr19	41730907	41739834	16	0.0473574	Allele_ACAGG
Chr19	41745414	41831625	70	0.0522784	Allele_1
Chr19	41860296	41871254	26	0.0760486	Allele_4
Chr19	41875919	41885221	12	0.0473574	Allele_GAA
Chr19	41890003	41896666	18	0.0816001	Allele_AAGGGA
Chr19	41949870	41951575	8	0.080775	Allele_G
Chr19	41953430	41953928	8	0.080775	Allele_A
Chr19	41954909	41957313	8	0.222057	Allele_G
Chr2	3579760	3590294	16	0.0473574	Allele_GGCGAA
Chr2	3597974	3603340	10	0.080775	Allele_GGGGAAG
Chr2	3609972	3612396	8	0.137246	Allele_2
Chr2	3612844	3620795	16	0.109485	Allele_G
Chr2	3623541	3641432	40	0.22106	Allele_2
Chr2	3642165	3649319	20	0.147825	Allele_1
Chr2	3653576	3654190	8	0.0473574	Allele_GAGGGAAG
Chr2	3655421	3667871	32	0.0473574	Allele_CGA
Chr2	3694215	3711471	68	0.0493868	Allele_GGAAAAGC
Chr2	3739496	3748971	12	0.0978596	Allele_ACCAGCAG
Chr2	3749084	3749438	8	0.0506169	Allele_GGGACA
Chr2	3753153	3759330	26	0.0473574	Allele_5
Chr2	3761999	3763262	8	0.0574113	Allele_G
Chr2	3763411	3765496	16	0.0489719	Allele_GCCAG
Chr2	3767991	3772338	12	0.0473574	Allele_GAACAGA
Chr2	3775713	3779699	16	0.0888261	Allele_2
Chr2	3780595	3780896	8	0.139773	Allele_AAG
Chr2	3782675	3783688	8	0.0643469	Allele_2
Chr2	3783746	3789928	14	0.0533505	Allele_GGAAA
Chr2	113436181	113451498	18	0.080775	Allele_3
Chr2	113452215	113465980	20	0.0506169	Allele_ACG
Chr2	113467333	113476126	30	0.0988199	Allele_1
Chr2	113476295	113476596	8	0.0473574	Allele_4
Chr2	113484319	113521157	40	0.166966	Allele_CA
Chr2	113489255	113521157	30	0.0835391	Allele_3
Chr2	113521754	113535395	22	0.197346	Allele_3
Chr2	113537223	113542960	12	0.0473574	Allele_AGGCAA
Chr2	113552737	113569039	22	0.0643469	Allele_AAAAG
Chr2	113570581	113577957	22	0.0983668	Allele_AG
Chr2	113578203	113590390	18	0.118403	Allele_A
Chr2	113591655	113605957	24	0.108014	Allele_AGGAC
Chr2	113606645	113610780	8	0.154586	Allele_2
Chr2	113626824	113639230	16	0.0473574	Allele_AGGGGGA
Chr2	113641472	113658015	20	0.207459	Allele_A
Chr2	113663873	113690452	46	0.107277	Allele_3
Chr2	113691499	113694339	12	0.171639	Allele_2
Chr2	204633156	204676722	44	0.0856013	Allele_AGG
Chr2	204683751	204690580	16	0.110159	Allele_G
Chr2	204692216	204708776	26	0.207459	Allele_2
Chr2	204717713	204721752	12	0.101492	Allele_C
Chr2	204729153	204740866	26	0.081376	Allele_CAAAA
Chr2	204754353	204773679	24	0.111255	Allele_AGG
Chr2	204778094	204782575	10	0.0643469	Allele_CAGGG
Chr2	204783582	204812993	42	0.184672	Allele_A
Chr2	204818484	204826670	36	0.205593	Allele_G
Chr2	204832438	204837225	18	0.0842408	Allele_GAGA
Chr22	17467411	17490133	24	0.0720168	Allele_3
Chr22	17491584	17492452	10	0.0643469	Allele_AG
Chr22	17500036	17524434	12	0.0833152	Allele_GGA
Chr22	17525584	17542650	20	0.0473574	Allele_AGAGGGG
Chr22	17548986	17555010	14	0.042629	Allele_GGGG
Chr22	17587659	17596229	58	0.173428	Allele_2
Chr22	17597297	17599844	10	0.103141	Allele_AG
Chr22	17600148	17609825	20	0.0473574	Allele_GGGACGT
Chr22	17615372	17619292	14	0.101082	Allele_GGAG
Chr22	17630486	17637042	20	0.0473574	Allele_CAGAGAG
Chr22	17641079	17647862	16	0.0572013	Allele_AAAAG
Chr22	17650705	17653030	8	0.0824954	Allele_C
Chr22	17654068	17659774	26	0.0781106	Allele_7
Chr22	17660646	17661791	12	0.127026	Allele_GAA
Chr22	17663127	17668491	18	0.0473574	Allele_AAAGGA
Chr22	17670256	17673334	12	0.062527	Allele_AAG
Chr22	17675900	17678128	12	0.0643469	Allele_CAA
Chr22	17678307	17694949	20	0.0585967	Allele_ACAGCAG
Chr4	123437225	123503492	30	0.0506169	Allele_2
Chr4	123467099	123503492	26	0.0844637	Allele_2
Chr4	123506056	123536963	28	0.080775	Allele_4
Chr4	123545648	123560826	24	0.0473574	Allele_2
Chr4	123567436	123605535	42	0.108014	Allele_3
Chr4	123609808	123610730	10	0.105427	Allele_GG
Chr4	123611582	123611710	8	0.197346	Allele_A
Chr4	123613670	123614762	12	0.080775	Allele_AAG
Chr4	123620912	123623830	8	0.163266	Allele_A
Chr4	123620912	123674383	74	0.166032	Allele_1
Chr4	123629427	123636072	10	0.139773	Allele_AG
Chr4	123677472	123679002	10	0.197346	Allele_AA
Chr4	123686064	123704607	22	0.0473574	Allele_ACGAAGAA
Chr4	123705387	123707721	8	0.080775	Allele_A
Chr5	131892979	131989136	78	0.118261	Allele_4
Chr5	131912806	131989136	64	0.0623836	Allele_1
Chr5	131995606	131995964	10	0.138222	Allele_GG
Chr5	131999494	132002125	14	0.0473574	Allele_AGGC
Chr5	132002844	132003610	8	0.196621	Allele_A
Chr5	132009154	132018169	24	0.080775	Allele_5
Chr5	132020996	132025487	10	0.0926787	Allele_GA
Chr5	132030667	132034804	12	0.0533505	Allele_CAA
Chr5	132036252	132057589	20	0.0493868	Allele_GAAGAAA
Chr5	132062246	132069206	10	0.080775	Allele_GA
Chr5	132075653	132080065	8	0.212854	Allele_A
Chr5	132085977	132093994	16	0.0473574	Allele_AGCCA
Chr5	132085977	132097051	18	0.0473574	Allele_AGCCAA
Chr5	132447482	132449465	8	0.0761863	Allele_A
Chr5	132452142	132452744	10	0.0473574	Allele_AG
Chr5	132456370	132463441	8	0.0473574	Allele_A
Chr5	132464104	132464549	8	0.15211	Allele_G
Chr5	132465165	132466886	12	0.0713279	Allele_GCG
Chr5	132476183	132496085	30	0.0926787	Allele_5
Chr5	132500078	132508145	12	0.139773	Allele_GAA
Chr5	132513263	132531207	22	0.0473574	Allele_AAAAGGCA
Chr5	132533135	132542564	24	0.139773	Allele_3
Chr5	132544220	132544782	8	0.207459	Allele_A
Chr5	132546045	132558113	26	0.0473574	Allele_5
Chr5	132559707	132562731	18	0.0663715	Allele_CCCAAA
Chr5	132565278	132566211	8	0.0533505	Allele_C
Chr5	132568152	132580990	30	0.0643469	Allele_8
Chr5	132585706	132594261	22	0.0473574	Allele_GGGGGGGG
Chr5	132599230	132599488	8	0.212854	Allele_G
Chr5	132603137	132605601	8	0.107277	Allele_G
Chr5	132618329	132618684	8	0.080775	Allele_A
Chr5	132619333	132633880	42	0.0473574	Allele_5
Chr5	132634514	132635253	8	0.212405	Allele_G
Chr5	132635935	132637766	10	0.0844565	Allele_AA
Chr5	132645814	132645858	8	0.106716	Allele_A
Chr5	132647542	132650871	12	0.080775	Allele_GCA
Chr5	132651250	132655919	18	0.0515005	Allele_AAACGA
Chr5	148656344	148659664	18	0.0473574	Allele_GCGAGA
Chr5	148663446	148665430	18	0.0473574	Allele_AGAGGG
Chr5	148665598	148668174	14	0.116542	Allele_AGTA
Chr5	148670371	148672506	16	0.0643469	Allele_GAAGG
Chr5	148675225	148682188	12	0.0473574	Allele_GGG
Chr5	148684259	148689083	8	0.20258	Allele_A
Chr5	148690879	148696383	20	0.0473574	Allele_AGGGAGG
Chr5	148708417	148711219	8	0.115196	Allele_G
Chr5	148712150	148719241	8	0.141604	Allele_A
Chr5	148757433	148763645	14	0.062527	Allele_GAGG
Chr5	148768604	148775566	10	0.107325	Allele_AA
Chr5	148775670	148775729	8	0.130972	Allele_A
Chr5	148779127	148779512	8	0.0831505	Allele_A
Chr5	148780576	148783767	16	0.0574113	Allele_AGAAA
Chr5	148785255	148787730	14	0.0473574	Allele_CGAA
Chr5	148794280	148799500	20	0.017003	Allele_ACAGAAA
Chr5	148800134	148801771	18	0.0506169	Allele_AGAAAG
Chr5	148801826	148801876	8	0.207459	Allele_C
Chr5	148803610	148808002	12	0.117688	Allele_AGG
Chr5	148813714	148815759	12	0.0473574	Allele_AGC
Chr5	148818416	148818868	8	0.0800221	Allele_A
Chr5	148819714	148823007	12	0.0574113	Allele_AGG
Chr5	148823509	148831133	30	0.0489719	Allele_4
Chr5	148831903	148833175	12	0.080775	Allele_AAG
Chr5	148835135	148837275	10	0.0844637	Allele_AA
Chr5	148839028	148844793	10	0.118403	Allele_AG
Chr5	148846518	148846557	8	0.103141	Allele_A
Chr5	148851370	148862282	18	0.0310262	Allele_AGAGAG
Chr5	148868169	148870100	10	0.028185	Allele_AA
Chr5	148873854	148883634	12	0.0983668	Allele_GGA
Chr5	158643137	158678224	22	0.0473574	Allele_GGACAAGA
Chr5	158683605	158751249	62	0.080775	Allele_2
Chr5	158755566	158756227	10	0.107277	Allele_GA
Chr5	158759900	158764304	12	0.0473574	Allele_GGA
Chr5	158770755	158791881	24	0.0643469	Allele_2
Chr5	158806244	158822645	18	0.0473574	Allele_GGCGAA
Chr5	158826310	158826357	8	0.080775	Allele_G
Chr5	158826792	158829294	14	0.147825	Allele_AAGA
Chr5	158836107	158857472	32	0.139773	Allele_4
Chr6	51953097	51974289	24	0.0473574	Allele_8
Chr6	51984771	52012286	56	0.0842408	Allele_3
Chr6	52002310	52006717	14	0.0522784	Allele_GACA
Chr6	52008616	52008734	8	0.0493868	Allele_G
Chr6	52008933	52009710	8	0.080775	Allele_A
Chr6	52010515	52011469	10	0.107051	Allele_AA
Chr6	52015047	52047963	40	0.0844637	Allele_3
Chr6	52051274	52087768	46	0.0473574	Allele_2
Chr6	52094056	52098368	18	0.0761863	Allele_AAGAAG
Chr6	52109621	52113666	18	0.0734517	Allele_AGAAAG
Chr6	52115613	52117186	10	0.0643469	Allele_AA
Chr6	52118025	52124370	18	0.0693804	Allele_GACGGA
Chr6	52126705	52126781	8	0.080775	Allele_G
Chr6	52129667	52132875	8	0.166966	Allele_A
Chr6	52137518	52142092	10	0.173428	Allele_CG
Chr6	52147271	52147309	8	0.128043	Allele_G
Chr6	52148025	52150843	10	0.202737	Allele_GC
Chr6	52172655	52189336	22	0.0643469	Allele_AAACAACA
Chr6	52191257	52196193	16	0.0816001	Allele_AAAGA
Chr6	52202729	52208065	16	0.100464	Allele_GGAAC
Chr7	22666974	22706842	48	0.197346	Allele_2
Chr7	22709003	22742519	38	0.0493868	Allele_3
Chr7	22748491	22751949	12	0.0831505	Allele_CCG
Chr7	22752426	22754088	8	0.0643469	Allele_G
Chr7	22755807	22757089	10	0.0473574	Allele_GA
Chr7	22757341	22758082	10	0.0515714	Allele_GG
Chr7	22758562	22759655	10	0.0846131	Allele_GG
Chr7	22761202	22761203	8	0.160536	Allele_G
Chr7	22761652	22763417	8	0.197346	Allele_A
Chr7	22767137	22767871	8	0.117197	Allele_A
Chr7	22768124	22771156	20	0.0473574	Allele_AGCCCGC
Chr7	22774231	22774437	8	0.22106	Allele_G
Chr7	22781145	22787585	16	0.101082	Allele_GGACC
Chr7	22791022	22798080	16	0.107325	Allele_AGAGG
Chr7	22803560	22811537	20	0.0473574	Allele_AGACGAA
Chr7	22813742	22823906	28	0.0983668	Allele_4
Chr7	22826360	22829961	8	0.0831505	Allele_A
Chr7	22831954	22833631	8	0.0856013	Allele_G
Chr7	22833821	22838625	8	0.0819935	Allele_G
Chr7	22838796	22843553	12	0.130972	Allele_GGA
Chr7	22848047	22865249	26	0.0473574	Allele_2
Chr7	22870016	22870074	8	0.0807112	Allele_A
Chr9	137673861	137678957	22	0.0421864	Allele_CAAGCCAA
Chr9	137679703	137681458	10	0.155334	Allele_AG
Chr9	137684057	137685176	12	0.0574113	Allele_GCG
Chr9	137685672	137686337	8	0.113724	Allele_G
Chr9	137687314	137691346	26	0.0667235	Allele_4
Chr9	137699002	137700749	10	0.0574113	Allele_AG
Chr9	137703923	137704605	12	0.0533505	Allele_AGA
Chr9	137708531	137710262	16	0.080775	Allele_GCCCA
Chr9	137710961	137714737	22	0.0515005	Allele_AAGGGGGA
Chr9	137717146	137718113	20	0.0473574	Allele_GCCCAAC
Chr9	137718140	137722170	14	0.080775	Allele_AGGG
Chr9	137724846	137730577	28	0.130972	Allele_3
Chr9	137732240	137733575	10	0.105427	Allele_AA
Chr9	137733937	137738367	38	0.0602778	Allele_2
Chr9	137740499	137747707	16	0.0643469	Allele_GAGAA
Chr9	137749815	137755595	24	0.0506169	Allele_2
Chr9	137756821	137757545	12	0.0643469	Allele_AGG
Chr9	137761293	137763778	18	0.0473574	Allele_CGGGGG
Chr9	137764457	137779091	42	0.0796791	Allele_2
Chr9	137779306	137780823	12	0.0785909	Allele_AAG
Chr9	137785699	137789793	14	0.0788018	Allele_GAAA
Chr9	137795876	137813998	28	0.0515714	Allele_2
Chr9	137819623	137831461	40	0.0720168	Allele_1
Chr9	137834828	137836786	16	0.0572013	Allele_GAAGA
Chr9	137837317	137840809	12	0.0473574	Allele_AGG
Chr9	137841561	137864055	44	0.187696	Allele_2
